# Supplementary material for: Conserved mRNA-granule component Scd6 targets Dhh1 to repress translation initiation and activates Dcp2-mediated mRNA decay in vivo
Source: PLoS Genet. 2018 Dec 7;14(12):e1007806. doi: 10.1371/journal.pgen.1007806 (PMC6307823; doi:10.1371/journal.pgen.1007806)
Supplement: S1 Data — For Fig 1B and 1C, GFP protein expression was analyzed by quantification of the GFP protein and loading control (LC, Prt1) signals on immunoblots by densitometry and the GFP/LC ratio was calculated for each biological replicate (BR) of Scd6-MS2-F or MS2-F expressing transformants. The mean GFP/LC ratio, and both the standard deviation and S.E.M., were calculated from between 3 and 6 biological replicates of Scd6-MS2-F or MS2-F expressing transformants. An unpaired Student’s t-test was performed comparing the mean GFP/LC ratios between the Scd6-MS2-F and MS2-F transformants and the magnitude of the P-values are summarized as: **, P <0.01; *, P <0.05 in Fig 1C. For Fig 1D, GFP mRNA expression was analyzed by determining the mean 2-Ct values from 3 technical replicates (TR) for GFP mRNA, and also for ACT1 mRNA for the same RNA samples, and the ratio of GFP/ACT1 2-Ct values was calculated from the ratio of the resulting mean 2-Ct values. The GFP/ACT1 ratios thus determined from five or more biological replicates were averaged for Scd6-MS2-F or MS2-F expressing transformants, and the mean values and both the standard deviation and S.E.M. were calculated. An unpaired Student’s t-test was performed comparing the mean GFP/ACT1 2-Ct values between the Scd6-MS2-F and MS2-F transformants and the magnitudes of the P-values are summarized as: **, P <0.01; *, P <0.05 in Fig 1D. For Fig 1F, changes in GFP protein or mRNA expression, or in TE values, on tethering Scd6-MS2 vs. MS2 alone were calculated as follows. The change in GFP protein (ΔGFP Protein) was calculated as the ratio of the mean values from panel C for Scd6-MS2-F vs. MS2-F. The propagated S.E.M. for the resulting ratio of means was calculated using the formula: (X/Y)*(√[(SE_x/x)2+(SE_y/y)2]), where X, SE_x, and x are the mean, standard error of the mean, and highest values for Scd6-MS2-F, respectively; and Y, SE_y, and y are the corresponding values for MS2-F. The change in GFP mRNA (ΔGFP mRNA) and S.E.M. were calcula [file pgen.1007806.s015.xlsx]

## Sheet: Sheet1
S1 Data
Figure 1C		WT Strain (BY4741 Background)
Western blot densitometry raw data (AU)
Band/Sample	GFP Signal	LC Signal	Ratio GFP/LC		BR = Biological Replicate
Vector BR1	34017.5	25791.9	1.31892		LC = Loading Control
Vector BR2	37393.7	26512.8	1.4104		AU = Arbitrary Units
Vector BR3	36515.3	29829.3	1.22414		TR = Technical Replicate
MS2-F BR1	33538.7	22716.7	1.47639
MS2-F BR2	31013.5	20580.9	1.50691
MS2-F BR3	30787	22030	1.3975
MS2-F BR4	39091	34211.5	1.14263
MS2-F BR5	37329.5	18983.9	1.96638
MS2-F BR6	34628.1	18017.4	1.92192
Scd6-MS2-F BR1	17338.2	23052.1	0.752128
Scd6-MS2-F BR2	18843.9	31649.8	0.595387
Scd6-MS2-F BR3	18335.5	26379.3	0.69507
Scd6-MS2-F BR4	22330.9	31940.1	0.69915
Scd6-MS2-F BR5	20685.5	36262.6	0.570436
Scd6-MS2-F BR6	19348.8	29085.3	0.665243
Dhh1-MS2 BR1	20259.8	25661.9	0.789489
Dhh1-MS2 BR2	18185.4	26494.4	0.686387
Dhh1-MS2 BR3	24266.5	32249.9	0.75245
Dhh1-MS2 BR4	18151.7	29024.7	0.625389
Dhh1-MS2 BR5	16698.7	24568.9	0.67967
Dhh1-MS2 BR6	16054.7	20539.6	0.781646
GFP protein levels normalized to loading control - Statistical analysis of ratios
SAMPLE	BR1	BR2	BR3	BR4	BR5	BR6		Mean	Std Deviation	Std Error	P value
Vector	1.31892	1.4104	1.22414					1.31782	0.0931363	0.0537723
MS2-F	1.47639	1.50691	1.3975	1.96638	1.14263	1.92192		1.56862	0.318151	0.129885
Scd6-MS2-F	0.752128	0.595387	0.69507	0.69915	0.570436	0.665243		0.662903	0.0684452	0.0279426	< 0.0001
Dhh1-MS2	0.789489	0.686387	0.75245	0.625389	0.67967	0.781646		0.719172	0.0653995	0.0266992
Figure 1D		WT Strain (BY4741 Background)
RT-qPCR raw data 2-Ct (dRn)
Sample	Vector BR1	Vector BR2	Vector BR3	Vector BR4	Vector BR5	MS2-F BR1	MS2-F BR2	MS2-F BR3	MS2-F BR4	MS2-F BR5	MS2-F BR6	MS2-F BR7	MS2-F BR8	Scd6-MS2-F BR1	Scd6-MS2-F BR2	Scd6-MS2-F BR3	Scd6-MS2-F BR4	Scd6-MS2-F BR5	Scd6-MS2-F BR6	Scd6-MS2-F BR7	Scd6-MS2-F BR8	Scd6-MS2-F BR9	Dhh1-MS2 BR1	Dhh1-MS2 BR2	Dhh1-MS2 BR3	Dhh1-MS2 BR4	Dhh1-MS2 BR5
GFP TR1	0.000121227	0.000117098	6.01949e-05	4.46803e-05	6.58709e-05	7.41086e-05	7.30883e-05	8.28006e-05	6.23176e-05	8.63167e-05	5.20407e-05	3.33952e-05	2.04152e-05	3.7312e-05	1.82721e-05	4.43717e-05	1.98569e-05	1.98569e-05	2.98895e-05	4.89588e-06	5.24728e-06	3.86795e-06	3.2482e-05	2.90722e-05	2.49604e-05	1.55794e-05	1.9995e-05
GFP TR2	0.00013451	0.000118732	5.4628e-05	3.999e-05	6.27511e-05	7.56658e-05	8.16606e-05	7.30883e-05	7.10897e-05	8.63167e-05	5.20407e-05	3.05176e-05	1.9048e-05	3.86278e-05	1.98569e-05	4.02682e-05	2.53088e-05	2.21859e-05	3.07298e-05	4.56802e-06	5.21103e-06	4.44311e-06	3.40969e-05	2.96831e-05	2.7504e-05	1.4739e-05	1.94483e-05
GFP TR3	0.000147193	0.000133581	5.65544e-05	4.85557e-05	6.18872e-05	7.41086e-05	8.10965e-05	7.61921e-05	6.6329e-05	8.69171e-05	4.69017e-05		1.69307e-05	3.999e-05	2.07001e-05	3.78329e-05	2.49604e-05	1.91805e-05	2.62013e-05	4.20343e-06	6.64177e-06	4.664e-06	3.00974e-05	3.09436e-05	2.6938e-05	1.50487e-05	2.3128e-05
GFP TR Avrg.	0.00013431	0.000123137	5.71258e-05	4.44087e-05	6.3503e-05	7.46276e-05	7.86152e-05	7.73603e-05	6.65788e-05	8.65169e-05	5.03277e-05	3.19564e-05	1.87424e-05	3.86433e-05	1.96097e-05	4.08243e-05	2.33754e-05	2.04078e-05	2.89402e-05	4.54696e-06	5.66301e-06	4.31164e-06	3.22254e-05	2.98996e-05	2.64674e-05	1.51224e-05	2.08571e-05
ACT TR1	9.85987e-06	5.03352e-06	6.73449e-06	5.24728e-06	6.19699e-06	6.8285e-06	4.82848e-06	6.2401e-06	5.90349e-06	6.02754e-06	4.20343e-06	2.66026e-06	1.62627e-06	7.68246e-06	4.59979e-06	7.06931e-06	5.90349e-06	5.28377e-06	5.74206e-06	1.63758e-06	1.5928e-06	1.61504e-06	7.06931e-06	7.21785e-06	6.55033e-06	4.32161e-06	3.01377e-06
ACT TR2	9.26357e-06	5.50815e-06	6.37122e-06	5.54646e-06	6.2401e-06	6.15419e-06	5.47011e-06	5.32052e-06	6.78133e-06	5.7024e-06	4.69644e-06		1.63758e-06	6.8285e-06	4.79513e-06	7.26805e-06	8.06441e-06	4.99875e-06	5.782e-06	1.45555e-06	1.5928e-06	1.48614e-06	6.50509e-06	6.32721e-06	6.97198e-06	4.32161e-06	2.60552e-06
ACT TR3	8.82483e-06	7.06931e-06	5.58504e-06	7.7897e-06	5.47011e-06	5.35753e-06	5.66301e-06	4.89588e-06	5.24728e-06	7.47238e-06	4.664e-06		1.48614e-06	6.2835e-06	4.59979e-06	6.11168e-06	5.32052e-06	5.43232e-06	5.32052e-06	1.66044e-06	1.792e-06	1.49648e-06	7.16799e-06	6.8285e-06	5.90349e-06	4.96423e-06	2.891e-06
ACT TR Avrg.	9.31609e-06	5.87033e-06	6.23025e-06	6.19448e-06	5.96907e-06	6.11341e-06	5.32053e-06	5.4855e-06	5.97737e-06	6.40077e-06	4.52129e-06		1.5818e-06	6.93149e-06	4.6649e-06	6.81635e-06	6.42947e-06	5.23828e-06	5.61486e-06	1.5818e-06	1.65661e-06	1.53145e-06	6.91413e-06	6.79118e-06	6.47527e-06	4.53581e-06	2.83676e-06
Ratio GFP/ACT	14.417	20.9762	9.1691	7.16907	10.6387	12.2072	14.7758	14.1027	11.1385	13.5166	11.1313	12.0003	11.8488	5.57504	4.20367	5.98917	3.63566	3.89589	5.15422	2.87454	3.41843	2.81539	4.66081	4.40271	4.08747	3.33399	7.35243
GFP mRNA levels normalized to actin mRNA (RT-qPCR) - Statistical analysis of ratios
SAMPLE	BR1	BR2	BR3	BR4	BR5	BR6	BR7	BR8	BR9		Mean	Std Deviation	Std Error	P value
Vector	14.417	20.9762	9.1691	7.16907	10.6387						12.474	5.44277	2.43408
MS2-F	12.2072	11.8488	14.1027	11.1385	11.1313	13.5166	12.0003	14.7758			12.5901	1.37338	0.485562
Scd6-MS2-F	5.57504	4.20367	5.98917	3.63566	5.15422	3.89589	2.87454	3.41843	2.81539		4.17356	1.15607	0.385356	< 0.0001
Dhh1-MS2	4.66081	4.40271	4.08747	3.33399	7.35243						4.76748	1.52837	0.683509
Figure 1F		WT Strain (BY4741 Background)
ΔGFP Protein (Scd6-MS2-F/MS2-F ratio) and Standard Error of the Mean for the ratio
ΔGFP Protein = Average protein Scd6-MS2-F/Average protein MS2-F =					0.6629/1.5686 =		0.422606
S.E.M for the ratio X/Y=		(X/Y)*(√[(SE_x/x)2+(SE_y/y)2])
X, SE_x, and x are the mean, standard error of the mean, and highest values for Scd6-MS2-F protein values, respectively
Y, SE_y, and y are the corresponding values for the MS2-F protein input
X =	0.6629		Y =	1.5686
SE_x=	0.028		SE_y=	0.13
x =	0.7521		y =	1.9663
X/Y=	0.422606
(SE_x/x)2=	0.00138601		(SE_y/y)2=	0.00437106
√[(SE_x/x)2+(SE_y/y)2]=	0.0758754
S.E.M=	0.0320654
ΔGFP mRNA (Scd6-MS2-F/MS2-F ratio) and Standard Error of the Mean for the ratio
ΔGFP mRNA = Average mRNA Scd6-MS2-F/Average mRNA MS2-F =					4.1735/12.5901 =		0.331494
S.E.M for the ratio X/Y=		(X/Y)*(√[(SE_x/x)2+(SE_y/y)2])
X, SE_x, and x are the mean, standard error of the mean, and highest values for Scd6-MS2-F mRNA values, respectively
Y, SE_y, and y are the corresponding values for the MS2-F mRNA values
X =	4.1735		Y =	12.5901
SE_x =	0.3853		SE_y =	0.4855
x =	5.989		y =	14.7758
X/Y=	0.331494
(SE_x/x)2=	0.004138		(SE_y/y)2=	0.001079
√[(SE_x/x)2+(SE_y/y)2]=	0.0714143
S.E.M=	0.0236734
ΔTE normalized GFP protein / normalized GFP mRNA - Statistical analysis of ratios
Samples for protein and mRNA analysis were harvested from the same biological replicate
GFP Protein					GFP mRNA
			ΔGFP Protein=					ΔGFP mRNA=		ΔTE=
	Scd6-MS2-F	MS2-F	Scd6-MS2/MS2 (protein)			Scd6-MS2-F	MS2-F	Scd6-MS2/MS2 (mRNA)		ΔGFP Protein/Δ GFP mRNA
BR1 and BR1'	0.752128	1.47639	0.509438		BR1 and BR1'	5.57504	12.2072	0.4567		1.11548
BR2 and BR2'	0.595387	1.50691	0.395106		BR2 and BR2'	4.20367	11.8488	0.354776		1.11367
BR3 and BR3'	0.69507	1.3975	0.497366		BR3 and BR3'	5.98917	14.1027	0.424683		1.17115
BR4 and BR4'	0.69915	1.96638	0.355553		BR4 and BR4'	3.63566	11.1385	0.326405		1.0893
BR5 and BR5'	0.570436	1.14263	0.499232		BR5 and BR5'	5.15422	11.1313	0.46304		1.07816
BR6 and BR6'	0.665243	1.92192	0.346134		BR6 and BR6'	3.89589	13.5166	0.288229		1.2009
									ΔTE Mean	1.12811
									ΔTE S.D.	0.047999
									ΔTE S.E.	0.0195955
