# Supplementary material for: Conserved mRNA-granule component Scd6 targets Dhh1 to repress translation initiation and activates Dcp2-mediated mRNA decay in vivo
Source: PLoS Genet. 2018 Dec 7;14(12):e1007806. doi: 10.1371/journal.pgen.1007806 (PMC6307823; doi:10.1371/journal.pgen.1007806)
Supplement: S2 Data — For Fig 2B and 2C, GFP protein (B) and GFP mRNA (C) expression data in each WT and mutant strain were analyzed exactly as described for Fig 1C and 1D, respectively, in S1 Data for the WT strain; and an unpaired Student’s t-test was performed comparing the mean GFP/LC ratios (B) mean GFP/ACT1 2-Ct values (C) between the Scd6-MS2-F and MS2-F transformants in each strain. For Fig 2D, changes in GFP protein or GFP mRNA expression on tethering Scd6-MS2 vs. MS2 alone in each strain were calculated as described for Fig 1F in supporting file S1 Data for the WT strain. An unpaired Student’s t-test was performed comparing the mean ΔGFP protein or ΔGFP mRNA values between different strains using the propagated S.E.M. values (calculated using the formula employed for Fig 1F) and the number (N) of BRs examined in each strain in comparing Scd6-MS2-F to MS2-F transformants. For Fig 2E, changes in TE of GFP mRNA on tethering Scd6-MS2 vs. MS2 alone in each strain were calculated as described for Fig 1F in supporting file S1 Data for the WT strain. An unpaired Student’s t-test was performed comparing the mean ΔTE values between pairs of Scd6-MS2-F and MS2-F transformants determined in each mutant vs. WT. Magnitudes of P-values from t-tests are summarized in Fig 2B–2E as: **, P <0.01; *, P <0.05; n.s., not significant. (XLSX) [file pgen.1007806.s016.xlsx]

## Sheet: Sheet1
S2 Data
Figure 2B		W303 Background
Western blot densitometry raw data (AU)
Strain	Sample	GFP Signal	Prt1 Signal	Ratio GFP/Prt1		BR = Biological Replicate
	MS2-F BR1	48.644	24.597	1.97764		LC = Loading Control
	MS2-F BR2	62.014	31.614	1.9616		AU = Arbitrary Units
WT	MS2-F BR3	66.435	38.254	1.73668		TR = Technical Replicate
	Scd6-MS2-F BR1	29.746	37.81	0.786723
	Scd6-MS2-F BR2	21.973	35.005	0.62771
	Scd6-MS2-F BR3	23.326	35.938	0.649062
	MS2-F BR1	59.658	51.23	1.16451
	MS2-F BR2	71.017	59.564	1.19228
dcp2Δ	MS2-F BR3	70.079	49.393	1.4188
	Scd6-MS2-F BR1	19.902	38.122	0.522061
	Scd6-MS2-F BR2	25.346	51.855	0.488786
	Scd6-MS2-F BR3	47.715	69.343	0.688101
	MS2-F BR1	88.904	62.951	1.41227
	MS2-F BR2	87.369	85.003	1.02783
dhh1Δ	MS2-F BR3	97.564	72.899	1.33834
	Scd6-MS2-F BR1	21.651	67.009	0.323106
	Scd6-MS2-F BR2	18.147	86.983	0.208627
	Scd6-MS2-F BR3	20.996	64.413	0.325959
	MS2-F BR1	70.248	58.126	1.20855
	MS2-F BR2	91.248	81.944	1.11354
dcp2Δdhh1Δ	MS2-F BR3	90.24	70.22	1.2851
	Scd6-MS2-F BR1	56.952	50.18	1.13495
	Scd6-MS2-F BR2	55.689	53.928	1.03265
	Scd6-MS2-F BR3	60.693	39.981	1.51805
GFP protein levels normalized to loading control - Statistical analysis of ratios
STRAIN	SAMPLE	BR1	BR2	BR3		Mean	Std Deviation	Std Error	P value
WT	MS2-F	1.97764	1.9616	1.73668		1.89197	0.134726	0.077784
	Scd6-MS2-F	0.786723	0.62771	0.649062		0.687832	0.0863051	0.0498283	0.0002
dcp2Δ	MS2-F	1.16451	1.19228	1.4188		1.25853	0.139492	0.0805357
	Scd6-MS2-F	0.522061	0.488786	0.688101		0.566316	0.106773	0.0616456	0.0024
dhh1Δ	MS2-F	1.41227	1.02783	1.33834		1.25948	0.203992	0.117775
	Scd6-MS2-F	0.323106	0.208627	0.325959		0.285897	0.0669333	0.0386439	0.0014
dcp2Δdhh1Δ	MS2-F	1.20855	1.11354	1.2851		1.2024	0.0859467	0.0496213
	Scd6-MS2-F	1.13495	1.03265	1.51805		1.22855	0.255874	0.147729	0.8749 (n.s.)
Figure 2C		W303 Background
RT-qPCR raw data Ct (dRn)
Strain	Sample	MS2-F BR1	MS2-F BR2	MS2-F BR3	Scd6-MS2-F BR1	Scd6-MS2-F BR2	Scd6-MS2-F BR3
	GFP TR1	15.2	14.7	15.36	16.65	16.39	16.4
	GFP TR2	15.45	14.67	15.26	16.72	16.42	16.5
	GFP TR3	15.39	15.23	15.22	16.83	16.58	16.38
	GFP TR Avrg.	15.3467	14.8667	15.28	16.7333	16.4633	16.4267
	GFP 2-Ct	2.3999e-05	3.34724e-05	2.5134e-05	9.17835e-06	1.10673e-05	1.13522e-05
WT	ACT TR1	18.67	18.43	18.83	18.88	18.41	18.89
	ACT TR2	18.68	18.49	18.85	18.7	18.34	18.73
	ACT TR3	19.13	18.29	18.9	19.25	18.75	18.78
	ACT TR Avrg.	18.8267	18.4033	18.86	18.9433	18.5	18.8
	ACT 2-Ct	2.15084e-06	2.88433e-06	2.10172e-06	1.98376e-06	2.6974e-06	2.19097e-06
	Ratio GFP/ACT	11.1579	11.6049	11.9588	4.62675	4.10296	5.18137
	GFP TR1	13.13	14.37	13.96	14.51	14.17	14.88
	GFP TR2	13.01	14.18	13.95	14.29	14.17	14.8
	GFP TR3	13.24	14.28	13.9	14.47	14.22	15.08
	GFP TR Avrg.	13.1267	14.2767	13.9367	14.4233	14.1867	14.92
	GFP 2-Ct	0.00011181	5.03843e-05	6.37742e-05	4.55139e-05	5.36275e-05	3.22576e-05
dcp2Δ	ACT TR1	16.83	17.62	17.44	17.7	17.12	17.94
	ACT TR2	16.63	17.58	17.53	17.69	16.97	17.9
	ACT TR3	16.69	17.59	17.57	17.58	17	18.06
	ACT TR Avrg.	16.7167	17.5967	17.5133	17.6567	17.03	17.9667
	ACT 2-Ct	9.285e-06	5.04517e-06	5.34517e-06	4.83965e-06	7.47238e-06	3.90386e-06
	Ratio GFP/ACT	12.042	9.98664	11.9312	9.40438	7.17676	8.26301
	GFP TR1	14.18	14.54	15.15	16.74	17.09	17.89
	GFP TR2	14.07	14.69	15.01	16.79	16.99	18.13
	GFP TR3	13.95	14.69	15.02	16.76	17.11	18.04
	GFP TR Avrg.	14.0667	14.64	15.06	16.7633	17.0633	18.02
	GFP 2-Ct	5.82789e-05	3.91671e-05	2.92744e-05	8.98946e-06	7.30171e-06	3.76218e-06
dhh1Δ	ACT TR1	18.03	18.22	17.89	17.93	18.19	18.29
	ACT TR2	17.81	18.27	17.89	17.95	18.18	18.28
	ACT TR3	17.8	18.25	17.82	18.13	18.14	18.37
	ACT TR Avrg.	17.88	18.2467	17.8667	18.0033	18.17	18.3133
	ACT 2-Ct	4.14556e-06	3.21519e-06	4.18406e-06	3.80589e-06	3.39067e-06	3.06999e-06
	Ratio GFP/ACT	14.0581	12.1819	6.99666	2.36199	2.15348	1.22547
	GFP TR1	16.24	16.03	15.79	15.8	15.99	15.88
	GFP TR2	16.39	16.18	15.85	15.96	16.13	15.77
	GFP TR3	16.31	15.88	15.81	16.06	15.95	15.89
	GFP TR Avrg.	16.3133	16.03	15.8167	15.94	16.0233	15.8467
	GFP 2-Ct	1.228e-05	1.49448e-05	1.73264e-05	1.59068e-05	1.5014e-05	1.69698e-05
dcp2Δdhh1Δ	ACT TR1	18.85	18.87	18.55	18.68	18.98	18.63
	ACT TR2	18.9	18.77	18.63	18.73	19.04	18.77
	ACT TR3	18.9	19.01	18.64	18.68	18.98	18.78
	ACT TR Avrg.	18.8833	18.8833	18.6067	18.6967	19	18.7267
	ACT 2-Ct	2.068e-06	2.068e-06	2.50516e-06	2.35365e-06	1.90735e-06	2.30522e-06
	Ratio GFP/ACT	5.93809	7.22668	6.9163	6.75833	7.87165	7.3615
GFP mRNA levels normalized to actin mRNA (RT-qPCR) - Statistical analysis of ratios
STRAIN	SAMPLE	BR1	BR2	BR3		Mean	Std Deviation	Std Error	P value
WT	MS2-F	11.1579	11.6049	11.9588		11.5739	0.401324	0.231704
	Scd6-MS2-F	4.62675	4.10296	5.18137		4.63703	0.539276	0.311351	<0.0001
dcp2Δ	MS2-F	12.042	9.98664	11.9312		11.3199	1.15599	0.667413
	Scd6-MS2-F	9.40438	7.17676	8.26301		8.28138	1.11392	0.643124	0.0305
dhh1Δ	MS2-F	14.0581	12.1819	6.99666		11.0789	3.65767	2.11176
	Scd6-MS2-F	2.36199	2.15348	1.22547		1.91364	0.605027	0.349312	0.0128
dcp2Δdhh1Δ	MS2-F	5.93809	7.22668	6.9163		6.69369	0.672517	0.388278
	Scd6-MS2-F	6.75833	7.87165	7.3615		7.33049	0.557309	0.321763	0.2753 (n.s.)
Figure 2D		W303 Background
ΔGFP Protein (Scd6-MS2-F/MS2-F ratio) and Standard Error of the Mean for the ratio
ΔGFP Protein = Average protein Scd6-MS2-F/Average protein MS2-F
S.E.M for the ratio X/Y=		(X/Y)*(√[(SE_x/x)2+(SE_y/y)2])
X, SE_x, and x are the mean, standard error of the mean, and highest values for Scd6-MS2-F protein values, respectively
Y, SE_y, and y are the corresponding values for the MS2-F protein input
STRAIN	Avrg prot Scd6-MS2-F	Avrg prot MS2-F	ΔGFP Protein	S.E.M (from below)	N	P value
WT	0.687832	1.89197	0.363553	0.0271048
dcp2Δ	0.566316	1.25853	0.449981	0.0477236	3	0.1904
dhh1Δ	0.285897	1.25948	0.226996	0.0329024	3	0.0328
dcp2Δdhh1Δ	1.22855	1.2024	1.02175	0.106973	3	0.004
	WT	dcp2Δ	dhh1Δ	dcp2Δdhh1Δ
X =	0.687832	0.566316	0.285897	1.22855
SE_x=	0.0498283	0.0616456	0.0386439	0.147729
x =	0.786723	0.688101	0.325959	1.51805
Y =	1.89197	1.25853	1.25948	1.2024
SE_y=	0.077784	0.0805357	0.117775	0.0496213
y =	1.97764	1.4188	1.41227	1.2851
(SE_x/x)2=	0.00401151	0.008026	0.0140552	0.00947025
(SE_y/y)2=	0.00154699	0.00322205	0.0069545	0.00149094
√[(SE_x/x)2+(SE_y/y)2]=	0.0745554	0.106057	0.144947	0.104696
X/Y=	0.363553	0.449981	0.226996	1.02175
S.E.M=	0.0271048	0.0477236	0.0329024	0.106973
ΔGFP mRNA (Scd6-MS2-F/MS2-F ratio) and Standard Error of the Mean for the ratio
ΔGFP mRNA = Average mRNA Scd6-MS2-F/Average mRNA MS2-F
S.E.M for the ratio X/Y=		(X/Y)*(√[(SE_x/x)2+(SE_y/y)2])
X, SE_x, and x are the mean, standard error of the mean, and highest values for Scd6-MS2-F mRNA values, respectively
Y, SE_y, and y are the corresponding values for the MS2-F mRNA input
STRAIN	Avrg mRNA Scd6-MS2-F	Avrg mRNA MS2-F	ΔGFP mRNA	S.E.M (from below)	N	P value	P value (vs. dcp2Δ)
WT	4.63703	11.5739	0.400646	0.0252955
dcp2Δ	8.28138	11.3199	0.731575	0.0643969	3	0.0088
dhh1Δ	1.91364	11.0789	0.172729	0.036411	3	0.0068
dcp2Δdhh1Δ	7.33049	6.69369	1.09513	0.0739325	3	0.0009	0.0207
	WT	dcp2Δ	dhh1Δ	dcp2Δdhh1Δ
X =	4.63703	8.28138	1.91364	7.33049
SE_x=	0.311351	0.643124	0.349312	0.321763
x =	5.18137	9.40438	2.36199	7.87165
Y =	11.5739	11.3199	11.0789	6.69369
SE_y=	0.231704	0.667413	2.11176	0.388278
y =	11.9588	12.042	14.0581	7.22668
(SE_x/x)2=	0.00361087	0.00467659	0.0218712	0.00167086
(SE_y/y)2=	0.0003754	0.00307181	0.0225649	0.00288674
√[(SE_x/x)2+(SE_y/y)2]=	0.0631369	0.088025	0.210799	0.06751
X/Y=	0.400646	0.731575	0.172729	1.09513
S.E.M=	0.0252955	0.0643969	0.036411	0.0739325
Figure 2E		W303 Background
ΔTE normalized GFP protein / normalized GFP mRNA - Statistical analysis of ratios
Samples for protein and mRNA analysis were harvested from the same biological replicate
	GFP Protein				GFP mRNA
				ΔGFP Protein=				ΔGFP mRNA=	ΔTE=
		Scd6-MS2-F	MS2-F	Scd6-MS2/MS2		Scd6-MS2-F	MS2-F	Scd6-MS2/MS2	ΔGFP Protein/Δ GFP mRNA				P value (vs. WT)	P value (vs. dcp2Δ)
WT	BR1 and BR1'	0.786723	1.97764	0.397809	BR1 and BR1'	4.62675	11.1579	0.41466	0.959363		ΔTE Mean	0.909019
	BR2 and BR2'	0.62771	1.9616	0.319999	BR2 and BR2'	4.10296	11.6049	0.353553	0.905095		ΔTE S.D.	0.0485009
	BR3 and BR3'	0.649062	1.73668	0.373737	BR3 and BR3'	5.18137	11.9588	0.433269	0.862599		ΔTE S.E.	0.028002
				ΔGFP Protein=				ΔGFP mRNA=	ΔTE=
		Scd6-MS2-F	MS2-F	Scd6-MS2/MS2		Scd6-MS2-F	MS2-F	Scd6-MS2/MS2	ΔGFP Protein/Δ GFP mRNA
dcp2Δ	BR1 and BR1'	0.522061	1.16451	0.448308	BR1 and BR1'	9.40438	12.042	0.780967	0.574043		ΔTE Mean	0.614932	0.0045
	BR2 and BR2'	0.488786	1.19228	0.409959	BR2 and BR2'	7.17676	9.98664	0.718636	0.570468		ΔTE S.D.	0.0739404
	BR3 and BR3'	0.688101	1.4188	0.484987	BR3 and BR3'	8.26301	11.9312	0.692555	0.700286		ΔTE S.E.	0.0426895
				ΔGFP Protein=				ΔGFP mRNA=	ΔTE=
		Scd6-MS2-F	MS2-F	Scd6-MS2/MS2		Scd6-MS2-F	MS2-F	Scd6-MS2/MS2	ΔGFP Protein/Δ GFP mRNA
dhh1Δ	BR1 and BR1'	0.323106	1.41227	0.228784	BR1 and BR1'	2.36199	14.0581	0.168016	1.36169		ΔTE Mean	1.30015	0.0086
	BR2 and BR2'	0.208627	1.02783	0.202977	BR2 and BR2'	2.15348	12.1819	0.176777	1.14821		ΔTE S.D.	0.132367
	BR3 and BR3'	0.325959	1.33834	0.243554	BR3 and BR3'	1.22547	6.99666	0.17515	1.39054		ΔTE S.E.	0.0764221
				ΔGFP Protein=				ΔGFP mRNA=	ΔTE=
		Scd6-MS2-F	MS2-F	Scd6-MS2/MS2		Scd6-MS2-F	MS2-F	Scd6-MS2/MS2	ΔGFP Protein/Δ GFP mRNA
dcp2Δdhh1Δ	BR1 and BR1'	1.13495	1.20855	0.939106	BR1 and BR1'	6.75833	5.93809	1.13813	0.82513		ΔTE Mean	0.928777	0.8455 (n.s.)	0.0353
	BR2 and BR2'	1.03265	1.11354	0.927361	BR2 and BR2'	7.87165	7.22668	1.08925	0.851377		ΔTE S.D.	0.157339
	BR3 and BR3'	1.51805	1.2851	1.18126	BR3 and BR3'	7.3615	6.9163	1.06437	1.10982		ΔTE S.E.	0.0908399
