# Supplementary material for: Conserved mRNA-granule component Scd6 targets Dhh1 to repress translation initiation and activates Dcp2-mediated mRNA decay in vivo
Source: PLoS Genet. 2018 Dec 7;14(12):e1007806. doi: 10.1371/journal.pgen.1007806 (PMC6307823; doi:10.1371/journal.pgen.1007806)
Supplement: S3 Data — For each of three biological replicate transformants (BR1-BR3) expressing Scd6-MS2-F or MS2-F alone, 2-Ct values were determined in triplicate (technical replicates TR1-TR3) for GFP or ACT1 mRNA from the RNA isolated from each gradient fraction and averaged. The average 2-Ct value for each fraction was plotted as a proportion of the sum of the average 2-Ct values for all gradient fractions in Fig 3B for GFP mRNA and in Fig 3C for ACT1 mRNA. An unpaired Student’s t-test was performed comparing the mean proportions of GFP mRNA in each fraction for Scd6-MS2-F versus MS2-F transformants, and the magnitudes of P-values are summarized in Fig 3B and 3C as: **, P <0.01; *, P <0.05. (XLSX) [file pgen.1007806.s017.xlsx]

## Sheet: Actin
S3 Data
Fig. 3B-C
MS2-F Actin BR1							MS2-F Actin BR2							MS2-F Actin BR3
Fraction	TR1	TR2	TR3	Average	2-Ct		Fraction	TR1	TR2	TR3	Average	2-Ct		Fraction	TR1	TR2	TR3	Average	2-Ct
Input	18.93	18.98	18.97	18.96	1.96097e-06		1	27.47	27.55	27.28	27.4333	5.51752e-09		1	25.91	26.07	26.03	26.0033	1.48668e-08
1	23.01	23.42	23.34	23.2567	9.97805e-08		2	24.99	25.07	25.38	25.1467	2.69215e-08		2	25.96	25.82	25.96	25.9133	1.58237e-08
2	22.97	22.96	22.73	22.8867	1.28952e-07		3	24.07	24.01	24.03	24.0367	5.81089e-08		3	24.87	24.9	25.02	24.93	3.1284e-08
3	22.21	22.44	22.38	22.3433	1.87926e-07		4	23.22	23.5	23.42	23.38	9.16049e-08		4	23.99	24.04	24.1	24.0433	5.7841e-08
4	22.26	22.17	22.14	22.19	2.08999e-07		5	22.78	22.48	22.47	22.5767	1.59862e-07		5	23.22	22.92	23.18	23.1067	1.10713e-07
5	21.26	21.48	21.42	21.3867	3.6473e-07		6	21.82	21.95	21.91	21.8933	2.56714e-07		6	22.21	22.35	22.49	22.35	1.87059e-07
6	21	20.86	20.88	20.9133	5.0636e-07		7	21.46	21.34	21.5	21.4333	3.53121e-07		7	21.96	21.99	22.23	22.06	2.28706e-07
7	20.38	20.26	20.28	20.3067	7.71053e-07		8	20.55	20.76	20.84	20.7167	5.80312e-07		8	21.32	21.37	20.98	21.2233	4.08451e-07
8	20.03	20.03	19.72	19.9267	1.0034e-06		9	20.3	20.21	19.69	20.0667	9.10608e-07		9	20.51	20.29	20.29	20.3633	7.41354e-07
9	20.04	19.9	20.11	20.0167	9.4272e-07		10	20.05	19.99	20.45	20.1633	8.51593e-07		10	20.15	20.21	20.31	20.2233	8.16902e-07
10	20.36	20.2	20.18	20.2467	8.03796e-07		11	20.58	20.43	20.65	20.5533	6.49875e-07		11	20	20.14	20.51	20.2167	8.20686e-07
11	21.24	20.99	21.15	21.1267	4.36757e-07		12	20.88	21.02	21.3	21.0667	4.55304e-07		12	20.17	20.18	20.24	20.1967	8.32142e-07
12	21.68	21.43	21.72	21.61	3.12422e-07		13	21.79	21.71	21.68	21.7267	2.88152e-07		13	20.65	20.35	20.47	20.49	6.7904e-07
13	21.98	22.09	21.92	21.9967	2.3897e-07		14	21.49	21.71	21.76	21.6533	3.03178e-07		14	20.81	21	21.61	21.14	4.32739e-07
14	21.6	21.7	21.84	21.7133	2.90827e-07		15	22	21.71	22.16	21.9567	2.45688e-07		15	21.48	21.41	21.37	21.42	3.564e-07
15	21.91	22.14	22.02	22.0233	2.34594e-07		16	22.89	22.96	22.93	22.9267	1.25425e-07		16	22.26	22.01	22.03	22.1	2.22452e-07
TOTAL					6.53129e-06		TOTAL					5.36199e-06		TOTAL					5.95646e-06
Scd6-MS2-F Actin BR1							Scd6-MS2-F Actin BR2							Scd6-MS2-F Actin BR3
Fraction	TR1	TR2	TR3	Average	2-Ct		Fraction	TR1	TR2	TR3	Average	2-Ct		Fraction	TR1	TR2	TR3	Average	2-Ct
Input	18.71	18.61	18.5	18.6067	2.50516e-06		1					5.5e-09		1	26.46	26.84	26.67	26.6567	9.45244e-09
1	23.5	23.73	23.82	23.6833	7.42346e-08		2	25.95	25.98	26.34	26.09	1.4e-08		2	25.63	25.16	25.6	25.4633	2.16159e-08
2	24.16	23.98	24.02	24.0533	5.74414e-08		3	25.3	25.17	25.54	25.3367	2.35995e-08		3	24.39	24.33	24.48	24.4	4.51719e-08
3	23.17	22.77	22.98	22.9733	1.21433e-07		4	24.4	24.42	24.52	24.4467	4.37341e-08		4	25.91	25.97	26.18	26.02	1.4696e-08
4	22.65	22.49	22.51	22.55	1.62845e-07		5	23.6	23.56	23.38	23.5133	8.35182e-08		5	23.39	23.36	23.45	23.4	9.03437e-08
5	21.68	21.83	21.81	21.7733	2.7898e-07		6	22.32	22.44	22.8	22.52	1.66266e-07		6	22.34	22.56	22.41	22.4367	1.76153e-07
6	21.52	21.44	22.09	21.6833	2.96938e-07		7	22.18	22.2	22.84	22.4067	1.79854e-07		7	22.04	21.84	22.7	22.1933	2.08517e-07
7	21.03	21.14	21.12	21.0967	4.45934e-07		8	21.41	21.82	21.78	21.67	2.99695e-07		8	21.6	21.77	22.1	21.8233	2.69477e-07
8	20.58	20.57	20.3	20.4833	6.82185e-07		9	21.14	21.37	21.24	21.25	4.00971e-07		9	20.75	20.67	20.69	20.7033	5.85701e-07
9	19.61	19.84	20.07	19.84	1.06553e-06		10	21.14	21.09	21.32	21.1833	4.19934e-07		10	20.49	20.64	20.92	20.6833	5.93877e-07
10	20.72	20.85	20.76	20.7767	5.56673e-07		11	21.69	21.55	21.75	21.6633	3.01083e-07		11	21.09	21.05	21.08	21.0733	4.53205e-07
11	21.32	21.37	21.6	21.43	3.53938e-07		12	22.09	22.14	22.27	22.1667	2.12407e-07		12	21.79	21.78	21.97	21.8467	2.65154e-07
12	22.16	21.89	21.77	21.94	2.48543e-07		13	22.62	22.32	22.65	22.53	1.65118e-07		13	22.04	21.93	21.68	21.8833	2.585e-07
13	22.3	22.3	22.54	22.38	1.8321e-07		14	22.55	22.74	22.8	22.6967	1.47103e-07		14	22.18	22.17	22.29	22.2133	2.05646e-07
14	22.24	22.33	22.51	22.36	1.85767e-07		15	23.17	23	23.33	23.1667	1.06203e-07		15	22.47	22.65	23	22.7067	1.46087e-07
15	22.28	22.09	22.65	22.34	1.88361e-07		16	23.49	24.02	23.93	23.8133	6.78379e-08		16	24.65	24.58	25.38	24.87	3.26125e-08
TOTAL					4.90201e-06		TOTAL					2.63683e-06		TOTAL					3.37621e-06
MS2-F Actin Average and SE of three biological replicates								Scd6-MS2-F Actin Average and SE of three biological replicates								P value
	Fraction of Total								Fraction of Total
Fraction	BR1	BR2	BR3	Average	SD	SE		Fraction	BR1	BR2	BR3	Average	SD	SE
1	0.0152773	0.00604981	0.00515248	0.00882653	0.00560452	0.00323577		1	0.0151437	0.00739525	0.00920213	0.0105804	0.00405392	0.00234053		0.683222
2	0.0197437	0.0108372	0.00525211	0.0119443	0.00730894	0.00421982		2	0.0117179	0.00894998	0.0133795	0.0113491	0.00223766	0.00129191		0.89923
3	0.0287732	0.0170841	0.00971062	0.0185226	0.00961233	0.00554968		3	0.0247721	0.0165859	0.00435282	0.0152369	0.0102763	0.00593301		0.70658
4	0.0319997	0.029814	0.0185871	0.0268003	0.00719626	0.00415476		4	0.03322	0.0316738	0.0267589	0.0305509	0.00337371	0.00194781		0.459607
5	0.0558435	0.0478767	0.0314045	0.0450416	0.0124638	0.00719596		5	0.0569114	0.0630555	0.0521748	0.0573806	0.00545549	0.00314973		0.191315
6	0.0775283	0.0658564	0.0383964	0.0605937	0.0200898	0.0115988		6	0.0605748	0.0682087	0.0617606	0.0635147	0.00410813	0.00237183		0.817262
7	0.118055	0.108227	0.0685728	0.098285	0.0261966	0.0151246		7	0.0909696	0.113658	0.0798165	0.0948146	0.0172451	0.00995646		0.857346
8	0.15363	0.169827	0.124462	0.149306	0.0229892	0.0132728		8	0.139164	0.152066	0.173479	0.154903	0.0173323	0.0100068		0.753274
9	0.144339	0.15882	0.137146	0.146768	0.0110397	0.00637378		9	0.217365	0.159257	0.1759	0.184174	0.0299246	0.017277		0.112051
10	0.123069	0.121201	0.137781	0.12735	0.00908152	0.00524322		10	0.11356	0.114184	0.134235	0.12066	0.0117606	0.00678998		0.479038
11	0.0668714	0.0849133	0.139704	0.0971629	0.0379301	0.0218989		11	0.0722026	0.080554	0.078536	0.0770975	0.00435755	0.00251583		0.414164
12	0.0478347	0.0537398	0.114001	0.0718583	0.0366155	0.02114		12	0.0507023	0.06262	0.0765651	0.0632958	0.0129447	0.0074736		0.721971
13	0.0365885	0.056542	0.0726503	0.0552603	0.0180651	0.0104299		13	0.0373744	0.055788	0.0609103	0.0513576	0.0123777	0.00714625		0.772975
14	0.0445283	0.0458204	0.0598342	0.050061	0.00848845	0.00490081		14	0.0378961	0.040277	0.0432696	0.0404809	0.00269253	0.00155453		0.135881
15	0.0359184	0.0233916	0.0373464	0.0322188	0.00767785	0.00443281		15	0.0384251	0.0257271	0.0096595	0.0246039	0.0144157	0.0083229		0.464639

## Sheet: GFP
Source Data File 3
MS2-F GFP BR1							MS2-F GFP BR2							MS2-F GFP BR3
Fraction	TR1	TR2	TR3	Average	2-Ct		Fraction	TR1	TR2	TR3	Average	2-Ct		Fraction	TR1	TR2	TR3	Average	2-Ct
Input	12.14	12.23	12.23	12.2	0.000212537		1	19.69	19.81	19.42	19.64	1.22397e-06		1	19.13	19.33	19.24	19.2333	1.62252e-06
1	14.7	14.51	14.89	14.7	3.75715e-05		2	17.41	17.27	17.28	17.32	6.11168e-06		2	18.27	18.12	18.17	18.1867	3.35172e-06
2	14.6	14.9	14.81	14.77	3.57921e-05		3	17.04	16.8	17.07	16.97	7.7897e-06		3	17.34	17.48	17.14	17.32	6.11168e-06
3	13.18	13.03	13.14	13.1167	0.000112587		4	14.69	14.62	14.88	14.73	3.67983e-05		4	16.28	15.73	15.89	15.9667	1.56154e-05
4	13.65	13.64	13.63	13.64	7.83341e-05		5	14.87	14.68	14.89	14.8133	3.4733e-05		5	14.88	14.69	14.79	14.7867	3.5381e-05
5	13.26	13.26	13.36	13.2933	9.96111e-05		6	14.89	14.8	14.88	14.8567	3.37053e-05		6	14.78	14.7	14.82	14.7667	3.58749e-05
6	12.99	13.01	12.93	12.9767	0.000124061		7	14.57	14.38	14.98	14.6433	3.90767e-05		7	14.76	14.36	14.41	14.51	4.28603e-05
7	12.92	12.96	12.79	12.89	0.000131742		8	14.38	14.6	14.43	14.47	4.40652e-05		8	14.21	13.99	13.9	14.0333	5.96411e-05
8	13.51	13.41	13.26	13.3933	9.29405e-05		9	14.69	14.69	14.66	14.68	3.8096e-05		9	13.9	14	13.85	13.9167	6.46645e-05
9	14.41	14.51	14.14	14.3533	4.77767e-05		10	15.24	15.55	15.67	15.4867	2.17795e-05		10	14.34	14.38	14.66	14.46	4.43717e-05
10	14.78	14.73	14.51	14.6733	3.82725e-05		11	16.21	16.06	16.56	16.2767	1.25961e-05		11	14.8	14.93	14.82	14.85	3.38614e-05
11	15.32	15.01	15.09	15.14	2.76953e-05		12	16.31	16.23	16.26	16.2667	1.26837e-05		12	15.46	15.39	15.2	15.35	2.39436e-05
12	15.56	15.11	15.39	15.3533	2.38883e-05		13	16.56	16.31	16.24	16.37	1.1807e-05		13	15.49	15.6	15.3	15.4633	2.21347e-05
13	15.62	15.73	15.62	15.6567	1.93586e-05		14	16.24	16.58	16.66	16.4933	1.08396e-05		14	15.87	15.94	15.94	15.9167	1.61661e-05
14	15.35	15.85	15.59	15.5967	2.01807e-05		15	16.86	16.93	17.66	17.15	6.876e-06		15	16.11	16.03	16.51	16.2167	1.3131e-05
15	16.09	16.08	15.96	16.0433	1.48073e-05		16	17.8	18.05	17.84	17.8967	4.09795e-06		16	16.63	16.74	16.65	16.6733	9.56812e-06
TOTAL					0.000904619		TOTAL					0.00032228		TOTAL					0.0004283
Scd6-MS2-F GFP BR1							Scd6-MS2-F GFP BR2							Scd6-MS2-F GFP BR3
Fraction	TR1	TR2	TR3	Average	2-Ct		Fraction	TR1	TR2	TR3	Average	2-Ct		Fraction	TR1	TR2	TR3	Average	2-Ct
Input	12.73	12.88	12.63	12.7467	0.000145503		1	20.13	20.02	20.17	20.1067	8.85707e-07		1	18.76	18.75	18.67	18.7267	2.30522e-06
1	15.39	15.27	15.55	15.4033	2.30746e-05		2	17.42	17.44	17.49	17.45	5.58504e-06		2	16.47	16.74	16.61	16.6067	1.00206e-05
2	16.36	16.52	16.5	16.46	1.10929e-05		3	17.81	17.81	18.31	17.9767	3.8769e-06		3	16.77	16.79	16.74	16.7667	8.96872e-06
3	14.05	14.15	14.1	14.1	5.69478e-05		4	15.73	15.89	15.78	15.8	1.75277e-05		4	15.95	16.02	16.11	16.0267	1.49793e-05
4	14.94	14.48	14.55	14.6567	3.87172e-05		5	15.43	15.32	15.74	15.4967	2.16291e-05		5	14.95	15.24	15.07	15.0867	2.87383e-05
5	14.79	14.65	14.85	14.7633	3.59579e-05		6	15.36	15.65	15.55	15.52	2.12821e-05		6	14.92	15.05	14.98	14.9833	3.08722e-05
6	15	15.41	15.43	15.28	2.5134e-05		7	15.68	15.9	16.18	15.92	1.61288e-05		7	15.2	15.2	15.19	15.1967	2.66285e-05
7	15.16	15.31	15.18	15.2167	2.62619e-05		8	15.85	15.84	16.03	15.9067	1.62786e-05		8	15.54	15.69	15.62	15.6167	1.99028e-05
8	15.14	15.17	15.13	15.1467	2.75676e-05		9	15.95	16.05	15.94	15.98	1.54718e-05		9	15.2	15.31	15.08	15.1967	2.66285e-05
9	15.47	15.78	15.41	15.5533	2.0796e-05		10	16.22	16.28	16.41	16.3033	1.23654e-05		10	15.66	15.69	15.89	15.7467	1.81878e-05
10	15.79	16.17	16.42	16.1267	1.39762e-05		11	16.6	16.73	16.72	16.6833	9.50203e-06		11	15.96	16.04	16.33	16.11	1.41386e-05
11	16.2	16.16	16.25	16.2033	1.32529e-05		12	16.77	16.72	16.9	16.7967	8.78415e-06		12	16.23	16.4	16.26	16.2967	1.24227e-05
12	16.43	16.13	16.22	16.26	1.27424e-05		13	16.99	16.85	16.84	16.8933	8.21486e-06		13	16.12	16.06	16.11	16.0967	1.42699e-05
13	16.67	16.84	16.84	16.7833	8.8657e-06		14	16.97	16.99	17.06	17.0067	7.59422e-06		14	16.7	16.66	16.86	16.74	9.13604e-06
14	16.67	16.87	16.73	16.7567	9.0311e-06		15	17.66	17.85	17.87	17.7933	4.40223e-06		15	17.08	16.85	17.08	17.0033	7.61179e-06
15	16.96	17.07	16.92	16.9833	7.71804e-06		16	17.91	18.04	18.29	18.08	3.60892e-06		16	18.4	18.85	18.5	18.5833	2.546e-06
TOTAL					0.000331136		TOTAL					0.000173138		TOTAL					0.000247357
MS2-F GFP Average and SE of three biological replicates								Scd6-MS2-F GFP Average and SE of three biological replicates
	Fraction of Total								Fraction of Total							P value
Fraction	BR1	BR2	BR3	Average	SD	SE		Fraction	BR1	BR2	BR3	Average	SD	SE
1	0.041533	0.0227617	0.0116139	0.0253029	0.0151206	0.00872986		1	0.0696831	0.0373735	0.0498302	0.0522956	0.0162953	0.00940811		0.103286
2	0.0395659	0.0241706	0.0142696	0.0260021	0.0127472	0.00735961		2	0.0334996	0.022392	0.0362582	0.0307166	0.00734007	0.00423779		0.60838
3	0.124458	0.114181	0.0364592	0.0916997	0.0481149	0.0277791		3	0.171977	0.101236	0.0605575	0.111257	0.0563816	0.0325519		0.671383
4	0.0865935	0.107773	0.082608	0.0923248	0.013526	0.00780925		4	0.116922	0.124924	0.116181	0.119343	0.00484811	0.00279906		0.0311738	*
5	0.110114	0.104584	0.0837612	0.0994863	0.0138963	0.00802302		5	0.108589	0.12292	0.124808	0.118773	0.00886932	0.00512071		0.112686
6	0.137141	0.121251	0.100071	0.119488	0.0185981	0.0107376		6	0.0759023	0.0931561	0.107652	0.0922369	0.0158949	0.00917694		0.125921
7	0.145632	0.13673	0.139251	0.140538	0.00458867	0.00264927		7	0.0793086	0.094021	0.0804619	0.0845972	0.00818164	0.00472367		0.000495744	**
8	0.10274	0.118208	0.15098	0.123976	0.0246316	0.0142211		8	0.0832515	0.0893613	0.107652	0.0934217	0.012697	0.00733062		0.128787
9	0.0528142	0.0675796	0.1036	0.0746645	0.0261235	0.0150824		9	0.062802	0.0714194	0.0735287	0.06925	0.00568288	0.00328101		0.743441
10	0.0423079	0.0390843	0.07906	0.0534841	0.022208	0.0128218		10	0.0422068	0.0548814	0.0571587	0.0514156	0.00805594	0.0046511		0.886803
11	0.0306154	0.0393561	0.0559039	0.0419585	0.0128435	0.0074152		11	0.0400225	0.0507351	0.0502215	0.046993	0.00604214	0.00348843		0.572201
12	0.0264071	0.0366358	0.0516803	0.0382411	0.0127128	0.00733976		12	0.0384809	0.047447	0.0576894	0.0478724	0.00961131	0.00554909		0.354302
13	0.0213997	0.033634	0.0377449	0.0309262	0.00850237	0.00490885		13	0.0267736	0.0438624	0.0369346	0.0358568	0.00859522	0.00496245		0.518927
14	0.0223085	0.0213355	0.0306584	0.0247675	0.00512484	0.00295883		14	0.0272731	0.0254262	0.0307725	0.0278239	0.00271536	0.00156771		0.412993
15	0.0163685	0.0127155	0.0223398	0.0171413	0.00485844	0.00280502		15	0.0233078	0.0208443	0.0102928	0.0181483	0.00691363	0.00399158		0.84655
