# Supplementary material for: Conserved mRNA-granule component Scd6 targets Dhh1 to repress translation initiation and activates Dcp2-mediated mRNA decay in vivo
Source: PLoS Genet. 2018 Dec 7;14(12):e1007806. doi: 10.1371/journal.pgen.1007806 (PMC6307823; doi:10.1371/journal.pgen.1007806)
Supplement: S4 Data — (A-B, D) GFP protein (A) or GFP mRNA (B,D) expression data in WT and ccr4Δ (A-B) or caf1Δ (D) strains were analyzed exactly as described for Fig 1C and 1D in supporting file S1 Data, respectively, for the WT strain. (C-D) Changes in GFP protein (C) or GFP mRNA expression (C-D) on tethering Scd6-MS2 vs. MS2 alone in each mutant or WT strain were analyzed as described for Fig 2D in supporting file S2 Data. Changes in TE of GFP mRNA on tethering Scd6-MS2 vs. MS2 alone in each mutant or WT strain (C) were analyzed as described for Fig 2E in supporting file S2 Data. (XLSX) [file pgen.1007806.s018.xlsx]

## Sheet: Sheet1
S4 Data
Figure 4A		BY4741 Background
Western blot densitometry raw data (AU)
STRAIN		WT				ccr4Δ
	Band/Sample	GFP Signal	LC Signal	Ratio GFP/LC	Band/Sample	GFP Signal	LC Signal	Ratio GFP/LC
	Vector BR1	34017.5	25791.9	1.31892	Vector BR1	135.024	112.882	1.19615
	Vector BR2	37393.7	26512.8	1.4104	Vector BR2	126.271	102.408	1.23302
	Vector BR3	36515.3	29829.3	1.22414	Vector BR3	111.011	76.322	1.45451		BR = Biological Replicate
	MS2-F BR1	33538.7	22716.7	1.47639	MS2-F BR1	70.429	47.094	1.4955		LC = Loading Control
	MS2-F BR2	31013.5	20580.9	1.50691	MS2-F BR2	76.08	76.032	1.00063		AU = Arbitrary Units
	MS2-F BR3	30787	22030	1.3975	MS2-F BR3	102.853	82.496	1.24676		TR = Technical Replicate
	MS2-F BR4	39091	34211.5	1.14263	Scd6-MS2-F BR1	4.603	67.489	0.0682037
	MS2-F BR5	37329.5	18983.9	1.96638	Scd6-MS2-F BR2	5.11	55.885	0.0914378
	MS2-F BR6	34628.1	18017.4	1.92192	Scd6-MS2-F BR3	4.942	54.932	0.0899658
	Scd6-MS2-F BR1	17338.2	23052.1	0.752128	Dhh1-MS2 BR1	6.352	108.468	0.0585611
	Scd6-MS2-F BR2	18843.9	31649.8	0.595387	Dhh1-MS2 BR2	3.529	57.126	0.0617757
	Scd6-MS2-F BR3	18335.5	26379.3	0.69507	Dhh1-MS2 BR3	3.011	12.481	0.241247
	Scd6-MS2-F BR4	22330.9	31940.1	0.69915
	Scd6-MS2-F BR5	20685.5	36262.6	0.570436
	Scd6-MS2-F BR6	19348.8	29085.3	0.665243
	Dhh1-MS2 BR1	20259.8	25661.9	0.789489
	Dhh1-MS2 BR2	18185.4	26494.4	0.686387
	Dhh1-MS2 BR3	24266.5	32249.9	0.75245
	Dhh1-MS2 BR4	18151.7	29024.7	0.625389
	Dhh1-MS2 BR5	16698.7	24568.9	0.67967
	Dhh1-MS2 BR6	16054.7	20539.6	0.781646
GFP protein levels normalized to loading control - Statistical analysis of ratios
STRAIN						WT
	SAMPLE	BR1	BR2	BR3	BR4	BR5	BR6		Mean	Std Deviation	Std Error	P value
	Vector	1.31892	1.4104	1.22414					1.31782	0.0931363	0.0537723
	MS2-F	1.47639	1.50691	1.3975	1.96638	1.14263	1.92192		1.56862	0.318151	0.129885
	Scd6-MS2-F	0.752128	0.595387	0.69507	0.69915	0.570436	0.665243		0.662903	0.0684452	0.0279426	< 0.0001
	Dhh1-MS2	0.789489	0.686387	0.75245	0.625389	0.67967	0.781646		0.719172	0.0653995	0.0266992
STRAIN						ccr4Δ
	SAMPLE	BR1	BR2	BR3		Mean	Std Deviation	Std Error	P value
	Vector	1.19615	1.23302	1.45451		1.29456	0.139741	0.0806794
	MS2-F	1.4955	1.00063	1.24676		1.24763	0.247435	0.142856
	Scd6-MS2-F	0.0682037	0.0914378	0.0899658		0.0832024	0.0130101	0.00751138	0.0012
	Dhh1-MS2	0.0585611	0.0617757	0.241247		0.120528	0.104558	0.0603666
Figure 4B		BY4741 Background
RT-qPCR raw data 2-Ct (dRn)
STRAIN	Sample	Vector BR1	Vector BR2	Vector BR3	Vector BR4	Vector BR5	MS2-F BR1	MS2-F BR2	MS2-F BR3	MS2-F BR4	MS2-F BR5	MS2-F BR6	MS2-F BR7	MS2-F BR8	Scd6-MS2-F BR1	Scd6-MS2-F BR2	Scd6-MS2-F BR3	Scd6-MS2-F BR4	Scd6-MS2-F BR5	Scd6-MS2-F BR6	Scd6-MS2-F BR7	Scd6-MS2-F BR8	Scd6-MS2-F BR9	Dhh1-MS2 BR1	Dhh1-MS2 BR2	Dhh1-MS2 BR3	Dhh1-MS2 BR4	Dhh1-MS2 BR5
	GFP TR1	0.000121227	0.000117098	6.01949e-05	4.46803e-05	6.58709e-05	7.41086e-05	7.30883e-05	8.28006e-05	6.23176e-05	8.63167e-05	5.20407e-05	3.33952e-05	2.04152e-05	3.7312e-05	1.82721e-05	4.43717e-05	1.98569e-05	1.98569e-05	2.98895e-05	4.89588e-06	5.24728e-06	3.86795e-06	3.2482e-05	2.90722e-05	2.49604e-05	1.55794e-05	1.9995e-05
	GFP TR2	0.00013451	0.000118732	5.4628e-05	3.999e-05	6.27511e-05	7.56658e-05	8.16606e-05	7.30883e-05	7.10897e-05	8.63167e-05	5.20407e-05	3.05176e-05	1.9048e-05	3.86278e-05	1.98569e-05	4.02682e-05	2.53088e-05	2.21859e-05	3.07298e-05	4.56802e-06	5.21103e-06	4.44311e-06	3.40969e-05	2.96831e-05	2.7504e-05	1.4739e-05	1.94483e-05
	GFP TR3	0.000147193	0.000133581	5.65544e-05	4.85557e-05	6.18872e-05	7.41086e-05	8.10965e-05	7.61921e-05	6.6329e-05	8.69171e-05	4.69017e-05		1.69307e-05	3.999e-05	2.07001e-05	3.78329e-05	2.49604e-05	1.91805e-05	2.62013e-05	4.20343e-06	6.64177e-06	4.664e-06	3.00974e-05	3.09436e-05	2.6938e-05	1.50487e-05	2.3128e-05
	GFP TR Avrg.	0.00013431	0.000123137	5.71258e-05	4.44087e-05	6.3503e-05	7.46276e-05	7.86152e-05	7.73603e-05	6.65788e-05	8.65169e-05	5.03277e-05	3.19564e-05	1.87424e-05	3.86433e-05	1.96097e-05	4.08243e-05	2.33754e-05	2.04078e-05	2.89402e-05	4.54696e-06	5.66301e-06	4.31164e-06	3.22254e-05	2.98996e-05	2.64674e-05	1.51224e-05	2.08571e-05
WT	ACT TR1	9.85987e-06	5.03352e-06	6.73449e-06	5.24728e-06	6.19699e-06	6.8285e-06	4.82848e-06	6.2401e-06	5.90349e-06	6.02754e-06	4.20343e-06	2.66026e-06	1.62627e-06	7.68246e-06	4.59979e-06	7.06931e-06	5.90349e-06	5.28377e-06	5.74206e-06	1.63758e-06	1.5928e-06	1.61504e-06	7.06931e-06	7.21785e-06	6.55033e-06	4.32161e-06	3.01377e-06
	ACT TR2	9.26357e-06	5.50815e-06	6.37122e-06	5.54646e-06	6.2401e-06	6.15419e-06	5.47011e-06	5.32052e-06	6.78133e-06	5.7024e-06	4.69644e-06		1.63758e-06	6.8285e-06	4.79513e-06	7.26805e-06	8.06441e-06	4.99875e-06	5.782e-06	1.45555e-06	1.5928e-06	1.48614e-06	6.50509e-06	6.32721e-06	6.97198e-06	4.32161e-06	2.60552e-06
	ACT TR3	8.82483e-06	7.06931e-06	5.58504e-06	7.7897e-06	5.47011e-06	5.35753e-06	5.66301e-06	4.89588e-06	5.24728e-06	7.47238e-06	4.664e-06		1.48614e-06	6.2835e-06	4.59979e-06	6.11168e-06	5.32052e-06	5.43232e-06	5.32052e-06	1.66044e-06	1.792e-06	1.49648e-06	7.16799e-06	6.8285e-06	5.90349e-06	4.96423e-06	2.891e-06
	ACT TR Avrg.	9.31609e-06	5.87033e-06	6.23025e-06	6.19448e-06	5.96907e-06	6.11341e-06	5.32053e-06	5.4855e-06	5.97737e-06	6.40077e-06	4.52129e-06		1.5818e-06	6.93149e-06	4.6649e-06	6.81635e-06	6.42947e-06	5.23828e-06	5.61486e-06	1.5818e-06	1.65661e-06	1.53145e-06	6.91413e-06	6.79118e-06	6.47527e-06	4.53581e-06	2.83676e-06
	Ratio GFP/ACT	14.417	20.9762	9.1691	7.16907	10.6387	12.2072	14.7758	14.1027	11.1385	13.5166	11.1313	12.0003	11.8488	5.57504	4.20367	5.98917	3.63566	3.89589	5.15422	2.87454	3.41843	2.81539	4.66081	4.40271	4.08747	3.33399	7.35243
	Sample	Vector BR1	Vector BR2	Vector BR3	MS2-F BR1	MS2-F BR2	MS2-F BR3	Scd6-MS2-F BR1	Scd6-MS2-F BR2	Scd6-MS2-F BR3	Dhh1-MS2 BR1	Dhh1-MS2 BR2	Dhh1-MS2 BR3
	GFP TR1	2.84739e-05	3.15938e-05	2.21859e-05	2.7504e-05	2.98895e-05	2.98895e-05	4.69644e-06	4.11693e-06	4.20343e-06	2.8315e-06	3.36724e-06	4.06025e-06
	GFP TR2	2.82772e-05	3.22576e-05	2.34509e-05	2.7504e-05	2.76953e-05	2.82772e-05	4.23267e-06	4.47401e-06	3.84123e-06	3.12005e-06	3.68475e-06	3.89485e-06
	GFP TR3	2.8672e-05	3.09436e-05	1.91805e-05	2.9478e-05	2.78879e-05	2.92744e-05	4.44311e-06	4.06025e-06	3.438e-06	2.97228e-06	3.438e-06	3.84123e-06
ccr4Δ	GFP TR Avrg.	2.84744e-05	3.15983e-05	2.16057e-05	2.8162e-05	2.84909e-05	2.91471e-05	4.45741e-06	4.21706e-06	3.82755e-06	2.97461e-06	3.49667e-06	3.93211e-06
	ACT TR1	3.27517e-06	3.25254e-06	3.14175e-06	2.62364e-06	3.23008e-06	3.23008e-06	2.81195e-06	2.46497e-06	2.44794e-06	2.41424e-06	1.719e-06	2.58752e-06
	ACT TR2	3.27517e-06	3.29795e-06	3.23008e-06	2.97228e-06	2.97228e-06	3.438e-06	2.56964e-06	2.71616e-06	2.49938e-06	2.51676e-06	1.792e-06	2.60552e-06
	ACT TR3	3.39067e-06	3.32089e-06	2.60552e-06	3.20777e-06	2.99295e-06	3.0985e-06	2.66026e-06	2.91111e-06	2.20621e-06	2.36455e-06	1.88109e-06	2.87103e-06
	ACT TR Avrg.	3.31367e-06	3.29046e-06	2.99245e-06	2.93456e-06	3.0651e-06	3.25552e-06	2.68062e-06	2.69741e-06	2.38451e-06	2.43185e-06	1.79736e-06	2.68802e-06
	Ratio GFP/ACT	8.59301	9.60301	7.22009	9.59667	9.29526	8.95311	1.66283	1.56337	1.60518	1.22319	1.94544	1.46283
GFP mRNA levels normalized to actin mRNA (RT-qPCR) - Statistical analysis of ratios
STRAIN						WT
	SAMPLE	BR1	BR2	BR3	BR4	BR5	BR6	BR7	BR8	BR9		Mean	Std Deviation	Std Error	P value
	Vector	14.417	20.9762	9.1691	7.16907	10.6387						12.474	5.44277	2.43408
	MS2-F	12.2072	11.8488	14.1027	11.1385	11.1313	13.5166	12.0003	14.7758			12.5901	1.37338	0.485562
	Scd6-MS2-F	5.57504	4.20367	5.98917	3.63566	5.15422	3.89589	2.87454	3.41843	2.81539		4.17356	1.15607	0.385356	< 0.0001
	Dhh1-MS2	4.66081	4.40271	4.08747	3.33399	7.35243						4.76748	1.52837	0.683509
STRAIN						ccr4Δ
	SAMPLE	BR1	BR2	BR3		Mean	Std Deviation	Std Error	P value
	Vector	8.59301	9.60301	7.22009		8.47204	1.19606	0.690545
	MS2-F	9.59667	9.29526	8.95311		9.28168	0.321995	0.185904
	Scd6-MS2-F	1.66283	1.56337	1.60518		1.61046	0.0499375	0.0288314	<0.0001
	Dhh1-MS2	1.22319	1.94544	1.46283		1.54382	0.367877	0.212394
Figure 4C		BY4741 Background
ΔGFP Protein (Scd6-MS2-F/MS2-F ratio) and Standard Error of the Mean for the ratio
ΔGFP Protein = Average protein Scd6-MS2-F/Average protein MS2-F
S.E.M for the ratio X/Y=		(X/Y)*(√[(SE_x/x)2+(SE_y/y)2])
X, SE_x, and x are the mean, standard error of the mean, and highest values for Scd6-MS2-F protein values, respectively
Y, SE_y, and y are the corresponding values for the MS2-F protein input
STRAIN	Avrg prot Scd6-MS2-F	Avrg prot MS2-F	ΔGFP Protein	S.E.M (from below)	N	P value (vs. WT)
WT	0.662903	1.56862	0.422602	0.0320264	6
ccr4Δ	0.0832024	1.24763	0.0666883	0.00840196	3	0.0001
	WT	ccr4Δ
X =	0.662903	0.0832024
SE_x=	0.0279426	0.00751138
x =	0.752128	0.0914378
Y =	1.56862	1.24763
SE_y=	0.129885	0.142856
y =	1.96638	1.4955
(SE_x/x)2=	0.00138023	0.00674821
(SE_y/y)2=	0.00436296	0.0091249
√[(SE_x/x)2+(SE_y/y)2]=	0.0757838	0.125989
X/Y=	0.422602	0.0666883
S.E.M=	0.0320264	0.00840196
ΔGFP mRNA (Scd6-MS2-F/MS2-F ratio) and Standard Error of the Mean for the ratio
ΔGFP mRNA = Average mRNA Scd6-MS2-F/Average mRNA MS2-F
S.E.M for the ratio X/Y=		(X/Y)*(√[(SE_x/x)2+(SE_y/y)2])
X, SE_x, and x are the mean, standard error of the mean, and highest values for Scd6-MS2-F mRNA values, respectively
Y, SE_y, and y are the corresponding values for the MS2-F mRNA values
STRAIN	Avrg mRNA Scd6-MS2-F	Avrg mRNA MS2-F	ΔGFP mRNA	S.E.M (from below)	N	P value (vs. WT)
WT	4.17356	12.5901	0.331494	0.0239498	8
ccr4Δ	1.61046	9.28168	0.173509	0.0045109	3	0.0036
	WT	ccr4Δ
X =	4.17356	1.61046
SE_x=	0.385356	0.0288314
x =	5.98917	1.66283
Y =	12.5901	9.28168
SE_y=	0.485562	0.185904
y =	14.7758	9.59667
(SE_x/x)2=	0.0041399	0.000300633
(SE_y/y)2=	0.00107991	0.000375263
√[(SE_x/x)2+(SE_y/y)2]=	0.0722482	0.025998
X/Y=	0.331494	0.173509
S.E.M=	0.0239498	0.0045109
ΔTE normalized GFP protein / normalized GFP mRNA - Statistical analysis of ratios
Samples for protein and mRNA analysis were harvested from the same biological replicate
	GFP Protein			ΔGFP Protein=	GFP mRNA			ΔGFP mRNA=	ΔTE=
		Scd6-MS2-F	MS2-F	Scd6-MS2/MS2		Scd6-MS2-F	MS2-F	Scd6-MS2/MS2	ΔGFP Protein/Δ GFP mRNA				P value
	BR1 and BR1'	0.752128	1.47639	0.509438	BR1 and BR1'	5.57504	12.2072	0.4567	1.11548
	BR2 and BR2'	0.595387	1.50691	0.395106	BR2 and BR2'	4.20367	11.8488	0.354776	1.11367		ΔTE Mean	1.12811
WT	BR3 and BR3'	0.69507	1.3975	0.497366	BR3 and BR3'	5.98917	14.1027	0.424683	1.17115		ΔTE S.D.	0.047999
	BR4 and BR4'	0.69915	1.96638	0.355553	BR4 and BR4'	3.63566	11.1385	0.326405	1.0893		ΔTE S.E.	0.0195955
	BR5 and BR5'	0.570436	1.14263	0.499232	BR5 and BR5'	5.15422	11.1313	0.46304	1.07816
	BR6 and BR6'	0.665243	1.92192	0.346134	BR6 and BR6'	3.89589	13.5166	0.288229	1.2009
				ΔGFP Protein=	GFP mRNA			ΔGFP mRNA=	ΔTE=
		Scd6-MS2-F	MS2-F	Scd6-MS2/MS2		Scd6-MS2-F	MS2-F	Scd6-MS2/MS2	ΔGFP Protein/Δ GFP mRNA
	BR1 and BR1'	0.0682037	1.00063	0.0681607	BR1 and BR1'	1.66283	9.59667	0.173271	0.393375		ΔTE Mean	0.386461	<0.0001
ccr4Δ	BR2 and BR2'	0.0914378	1.4955	0.061142	BR2 and BR2'	1.56337	9.29526	0.16819	0.363528		ΔTE S.D.	0.0203755
	BR3 and BR3'	0.0899658	1.24676	0.0721595	BR3 and BR3'	1.60518	8.95311	0.179287	0.40248		ΔTE S.E.	0.0117638
Figure 4D		BY4741 Background
RT-qPCR raw data 2-Ct (dRn)
STRAIN	Sample	MS2-F BR1	MS2-F BR2	MS2-F BR3	MS2-F BR4	Scd6-MS2-F BR1	Scd6-MS2-F BR2	Scd6-MS2-F BR3	Scd6-MS2-F BR4
WT	GFP TR1	1.65823e-05	3.18135e-05	3.55448e-05	1.72864e-05	1.94483e-05	8.23386e-06	2.80819e-05	9.52401e-06
	GFP TR2	1.82721e-05	3.20348e-05	3.36275e-05	1.57969e-05	2.18804e-05	8.70334e-06	2.5134e-05	8.70334e-06
	GFP TR3	1.82721e-05	2.82772e-05	3.13755e-05	1.4739e-05	1.82721e-05	6.8285e-06	2.8672e-05	8.82483e-06
	GFP TR Avrg.	1.77088e-05	3.07085e-05	3.3516e-05	1.59408e-05	1.98669e-05	7.9219e-06	2.7296e-05	9.01739e-06
	ACT TR1	3.86795e-06	7.42077e-06	8.58352e-06	4.44311e-06	2.3128e-05	5.94455e-06	2.17293e-05	1.05675e-05
	ACT TR2	3.63403e-06	7.26805e-06	9.39289e-06	4.23267e-06	2.08441e-05	5.50815e-06	2.18804e-05	1.08646e-05
	ACT TR3	3.41425e-06	6.55033e-06	1.02786e-05	4.72911e-06	2.5134e-05	6.15419e-06	2.3128e-05	9.72413e-06
	ACT TR Avrg.	3.63874e-06	7.07972e-06	9.41833e-06	4.4683e-06	2.30354e-05	5.86896e-06	2.22459e-05	1.03854e-05
	Ratio GFP/ACT	4.86675	4.33754	3.55859	3.56753	0.862452	1.34979	1.22701	0.868275
STRAIN	Sample	MS2-F BR1	MS2-F BR2	MS2-F BR3	MS2-F BR4	Scd6-MS2-F BR1	Scd6-MS2-F BR2	Scd6-MS2-F BR3	Scd6-MS2-F BR4
caf1∆	GFP TR1	8.33765e-05	4.08303e-05	5.57758e-05	4.14003e-05	2.02741e-05	6.37122e-06	1.57969e-05	8.1205e-06
	GFP TR2	8.28006e-05	4.28603e-05	6.06136e-05	4.40652e-05	1.98569e-05	6.5959e-06	1.28311e-05	8.94802e-06
	GFP TR3	9.06081e-05	3.7312e-05	5.0268e-05	3.65441e-05	2.09891e-05	6.73449e-06	1.4739e-05	9.59025e-06
	GFP TR Avrg.	8.55951e-05	4.03342e-05	5.55525e-05	4.06699e-05	2.03734e-05	6.5672e-06	1.44557e-05	8.88626e-06
	ACT TR1	7.26805e-06	6.92382e-06	4.96423e-06	5.54646e-06	1.10163e-05	4.29176e-06	1.44357e-05	1.10163e-05
	ACT TR2	8.0087e-06	6.73449e-06	5.06853e-06	4.63179e-06	1.03501e-05	5.50815e-06	1.9048e-05	1.03501e-05
	ACT TR3	7.47238e-06	7.21785e-06	5.74206e-06	4.664e-06	1.14841e-05	5.58504e-06	1.72864e-05	1.14841e-05
	ACT TR Avrg.	7.58304e-06	6.95872e-06	5.25827e-06	4.94742e-06	1.09502e-05	5.12832e-06	1.69234e-05	1.09502e-05
	Ratio GFP/ACT	11.2877	5.79621	10.5648	8.22043	1.86055	1.28058	0.854183	0.811518
GFP mRNA levels normalized to actin mRNA (RT-qPCR) - Statistical analysis of ratios
STRAIN	WT
	SAMPLE	BR1	BR2	BR3	BR4		Mean	Std Deviation	Std Error	P value
	MS2-F	4.86675	4.33754	3.55859	3.56753		4.08303	0.637777	0.318889	0.0001
	Scd6-MS2-F	0.862452	1.34979	1.22701	0.868275		1.07517	0.246868	0.123432
STRAIN	caf1∆
	SAMPLE	BR1	BR2	BR3	BR4		Mean	Std Deviation	Std Error	P value
	MS2-F	11.2877	5.79621	10.5648	8.22043		8.96441	2.48731	1.24366	0.0009
	Scd6-MS2-F	1.86055	1.28058	0.854183	0.811518		1.20452	0.488389	0.244194
ΔGFP mRNA (Scd6-MS2-F/MS2-F ratio) and Standard Error of the Mean for the ratio
ΔGFP mRNA = Average mRNA Scd6-MS2-F/Average mRNA MS2-F
S.E.M for the ratio X/Y=		(X/Y)*(√[(SE_x/x)2+(SE_y/y)2])
X, SE_x, and x are the mean, standard error of the mean, and highest values for Scd6-MS2-F mRNA values, respectively
Y, SE_y, and y are the corresponding values for the MS2-F mRNA values
STRAIN	Avrg mRNA Scd6-MS2-F	Avrg mRNA MS2-F	ΔGFP mRNA	S.E.M (from below)	N	P value (vs. WT)
WT	1.07517	4.08303	0.263326	0.0296235	4
caf1Δ	1.20452	8.96441	0.134367	0.0230256	4	0.0138
	WT	caf1Δ
X =	1.07517	1.20452
SE_x=	0.123432	0.244194
x =	1.34979	1.86055
Y =	4.08303	8.96441
SE_y=	0.318889	1.24366
y =	4.86675	11.2877
(SE_x/x)2=	0.00836222	0.0172261
(SE_y/y)2=	0.00429339	0.0121392
√[(SE_x/x)2+(SE_y/y)2]=	0.112497	0.171363
X/Y=	0.263326	0.134367
S.E.M=	0.0296235	0.0230256
