# Supplementary material for: Conserved mRNA-granule component Scd6 targets Dhh1 to repress translation initiation and activates Dcp2-mediated mRNA decay in vivo
Source: PLoS Genet. 2018 Dec 7;14(12):e1007806. doi: 10.1371/journal.pgen.1007806 (PMC6307823; doi:10.1371/journal.pgen.1007806)
Supplement: S5 Data — For Fig 5B, units of β-galactosidase activity measured for three or more biological replicates (BR) of Scd6-MS2-F- or MS2-F-expressing transformants of each WT or mutant strain were averaged; and an unpaired Student’s t-test was performed comparing the mean activities between the Scd6-MS2-F and MS2-F transformants in that strain. For Fig 5C, lacZ mRNA expression data in each strain were analyzed exactly as described for GFP mRNA for Fig 1D in supporting file S1 Data, for the WT strain. For Fig 5D, changes in β-galactosidase activity or lacZ mRNA expression on tethering Scd6-MS2 vs. MS2 alone in each strain were analyzed as described for Fig 2D in supporting file S2 Data. For Fig 5E, changes in TE of lacZ mRNA on tethering Scd6-MS2 vs. MS2 alone in each strain were analyzed as described for Fig 2E in Source Data File 2. (XLSX) [file pgen.1007806.s019.xlsx]

## Sheet: Sheet1
S5 Data
Figure 5B
lacZ protein levels (β-Galactosidase Activity)-Statistical analysis of ratios							BR=Biological Replicate
STRAIN	SAMPLE	BR1	BR2	BR3	BR4	BR5	BR6	BR7	BR8	Mean	Std Deviation	Std Error	Pvalue
WT (BY4741)	MS2(pSCD6)-F	5335.5	5564.5	4543	4280	4452.5	5101.5	4129	5889.5	4911.94	649.872	229.765
	Scd6-MS2-F	2463.5	2334	1887	1982	2133	2692	2108	1892	2186.44	288.169	101.883	3.39409e-08
ccr4∆ (BY4741)	MS2(pSCD6)-F	5307	5028.5	7088						5807.83	1117.37	645.113
	Scd6-MS2-F	625	600	650						625	25	14.4338	0.00130395
dhh1∆ (BY4741)	MS2(pSCD6)-F	1573.5	1576	1653.5	1401.5	1750	1763			1619.58	134.395	54.8667
	Scd6-MS2-F	756.5	733	685	465.5	1204.5				768.9	269.389	120.474	7.62906e-05
WT (W303)	MS2(pSCD6)-F	4634.3	4334	4236						4401.43	207.536	119.821
	Scd6-MS2-F	2562	2446	2412.3						2473.43	78.53	45.3393	0.000538853
dcp2∆ (W303)	MS2(pSCD6)-F	2428.3	3257	2103.6						2596.3	594.77	343.39
	Scd6-MS2-F	1779.6	2823	2163						2255.2	527.775	304.711	0.498755
Figure 5C
lacZ mRNA levels normalized to actin mRNA (RT-qPCR)
STRAIN	SAMPLE	BR1	BR2	BR3	BR4	BR5	BR6	BR7	BR8	BR9	Mean	Std Deviation	Std Error	P value
WT (BY4741)	MS2(pSCD6)-F	1.28046	1.15936	0.961483	1.11987						1.1303	0.131658	0.0658292
	Scd6-MS2-F	1.10701	1.04488	0.939523	1.02101						1.02811	0.0692923	0.0346461	0.218644
ccr4∆ (BY4741)	MS2(pSCD6)-F	1.46071	1.49831	1.36604							1.44168	0.0681544	0.039349
	Scd6-MS2-F	0.594604	0.535886	0.479632							0.536707	0.0574902	0.033192	6.1489e-05
dhh1∆ (BY4741)	MS2(pSCD6)-F	0.180491	0.233797	0.210224	0.201195						0.206427	0.0220876	0.0110438
	Scd6-MS2-F	0.061782	0.100365	0.086369	0.071133						0.0799122	0.0169881	0.00849405	0.000100112
WT (W303)	MS2(pSCD6)-F	1.29235	1.38511	1.42405	1.17283	1.98618	1.82766	1.6245	1.52626		1.52987	0.273055	0.0965396
	Scd6-MS2-F	1.07923	1.13288	1.1487	1.19748	1.21419	1.17283	1.33793	1.32868	1.56917	1.24234	0.149332	0.0497773	0.0152337
dcp2∆ (W303)	MS2(pSCD6)-F	2.69447	3.29436	3.22657	2.18859	2.32947	2.15846	3.50642	3.43426	3.11666	2.88325	0.545838	0.181946
	Scd6-MS2-F	3.09513	3.89062	3.91768	4.50023	4.11245	4.53153	2.54912	2.78949		3.67328	0.765262	0.270561	0.0258385
Figure 5D
ΔlacZ Protein (Scd6-MS2-F/MS2-F ratio) and Standard Error of the Mean for the ratio
ΔlacZ Protein = Average protein Scd6-MS2-F/Average protein MS2-F
															∆β-galactosidase (Scd6-MS2-F to MS2-F ratio)				∆lacZ mRNA (Scd6-MS2-F to MS2-F ratio)
S.E.M for the ratio X/Y=		(X/Y)*(√[(SE_x/x)2+(SE_y/y)2])
X, SE_x, and x are the mean, standard error of the mean, and highest values for Scd6-MS2-F protein values, respectively															STRAIN	Ratio of Mean	Std Error		STRAIN	Ratio of Mean	Std Error
Y, SE_y, and y are the corresponding values for the MS2-F protein input
															WT (BY4741)	0.4451	0.023		WT (BY4741)	0.9026	0.054
STRAIN	Avrg prot Scd6-MS2-F	Avrg prot MS2-F	ΔlacZ Protein	S.E.M (from below)	N	P value									ccr4∆ (BY4741)	0.1076	0.0098		ccr4∆ (BY4741)	0.3722	0.0225
WT (BY4741)	2186.44	4911.94	0.445127	0.0241944	8										dhh1∆ (BY4741)	0.4747	0.0495		dhh1∆ (BY4741)	0.3878	0.0416
ccr4∆ (BY4741)	625	5807.83	0.107613	0.0100817	3	<0.0001									WT (W303)	0.5619	0.001		WT (W303)	0.812	0.0421
dhh1∆ (BY4741)	768.9	1619.58	0.474752	0.0497302	5	0.5600									dcp2∆ (W303)	0.8686	0.0752		dcp2∆ (W303)	1.2739	0.0992
WT (W303)	2473.43	4401.43	0.561961	0.0176072	3
dcp2∆ (W303)	2255.2	2596.3	0.868621	0.131063	3	0.0812
	WT (BY4741)	ccr4∆ (BY4741)	dhh1∆ (BY4741)	WT (W303)	dcp2∆ (W303)
X =	2186.44	625	768.9	2473.43	2255.2
SE_x=	101.883	14.4338	120.474	45.3393	304.711
x =	2692	650	1204.5	2562	2823
Y =	4911.94	5807.83	1619.58	4401.43	2596.3
SE_y=	229.765	645.113	54.8667	119.821	343.39
y =	5889.5	7088	1763	4634.3	3257
(SE_x/x)2=	0.00143237	0.000493097	0.010004	0.000313178	0.0116508
(SE_y/y)2=	0.00152198	0.00828368	0.000968531	0.000668493	0.0111158
√[(SE_x/x)2+(SE_y/y)2]=	0.0543539	0.0936845	0.10475	0.0313316	0.150886
X/Y=	0.445127	0.107613	0.474752	0.561961	0.868621
S.E.M=	0.0241944	0.0100817	0.0497302	0.0176072	0.131063
ΔlacZ mRNA (Scd6-MS2-F/MS2-F ratio) and Standard Error of the Mean for the ratio
ΔlacZ mRNA = Average protein Scd6-MS2-F/Average protein MS2-F
S.E.M for the ratio X/Y=		(X/Y)*(√[(SE_x/x)2+(SE_y/y)2])
X, SE_x, and x are the mean, standard error of the mean, and highest values for Scd6-MS2-F mRNA values, respectively
Y, SE_y, and y are the corresponding values for the MS2-F mRNA input
STRAIN	Avrg mRNA Scd6-MS2-F	Avrg mRNA MS2-F	ΔlacZ mRNA	S.E.M (from below)	N	P value
WT (BY4741)	1.02811	1.1303	0.90959	0.054746	4
ccr4∆ (BY4741)	0.536707	1.44168	0.372278	0.0229663	3	0.0005
dhh1∆ (BY4741)	0.0799122	0.206427	0.387122	0.0375205	4	0.0002
WT (W303)	1.24234	1.52987	0.812059	0.047133	8
dcp2∆ (W303)	3.67328	2.88325	1.27401	0.100778	8	0.001
	WT (BY4741)	ccr4∆ (BY4741)	dhh1∆ (BY4741)	WT (W303)	dcp2∆ (W303)
X =	1.02811	0.536707	0.0799122	1.24234	3.67328
SE_x=	0.0346461	0.033192	0.00849405	0.0497773	0.270561
x =	1.10701	0.594604	0.100365	1.56917	4.53153
Y =	1.1303	1.44168	0.206427	1.52987	2.88325
SE_y=	0.0658292	0.039349	0.0110438	0.0965396	0.181946
y =	1.28046	1.49831	0.233797	1.98618	3.50642
(SE_x/x)2=	0.000979506	0.0031161	0.0071625	0.00100629	0.00356483
(SE_y/y)2=	0.00264303	0.000689708	0.0022313	0.0023625	0.00269251
√[(SE_x/x)2+(SE_y/y)2]=	0.0601875	0.0616912	0.0969216	0.0580413	0.0791034
X/Y=	0.90959	0.372278	0.387122	0.812059	1.27401
S.E.M=	0.054746	0.0229663	0.0375205	0.047133	0.100778
Figure 5E
ΔTE normalized lacZ protein / normalized lacZ mRNA - Statistical analysis of ratios
Samples for protein and mRNA analysis were harvested from the same biological replicate
	lacZ Protein				lacZ mRNA
				ΔlacZ Protein=				ΔlacZ mRNA=	ΔTE=
		Scd6-MS2-F	MS2-F	Scd6-MS2/MS2		Scd6-MS2-F	MS2-F	Scd6-MS2/MS2	ΔlacZ Protein/ΔlacZ mRNA				P value
	BR1 and BR1'	2463.5	5335.5	0.461719	BR1 and BR1'	1.10701	1.28046	0.864537	0.534065		ΔTE Mean	0.483116
WT (BY4741)	BR2 and BR2'	2334	5564.5	0.419445	BR2 and BR2'	1.04488	1.15936	0.90125	0.465403		ΔTE S.D.	0.0479369
	BR3 and BR3'	1887	4543	0.415364	BR3 and BR3'	0.939523	0.961483	0.97716	0.425073		ΔTE S.E.	0.0239685
	BR4 and BR4'	1982	4280	0.463084	BR4 and BR4'	1.02101	1.11987	0.911722	0.507922
				ΔlacZ Protein=				ΔlacZ mRNA=	ΔTE=
		Scd6-MS2-F	MS2-F	Scd6-MS2/MS2		Scd6-MS2-F	MS2-F	Scd6-MS2/MS2	ΔlacZ Protein/ΔlacZ mRNA
ccr4∆ (BY4741)	BR1 and BR1'	625	5307	0.117769	BR1 and BR1'	0.594604	1.46071	0.407066	0.289312		ΔTE Mean	0.294702
	BR2 and BR2'	600	5028.5	0.11932	BR2 and BR2'	0.535886	1.49831	0.357661	0.333612		ΔTE S.D.	0.0365139
	BR3 and BR3'	650	7088	0.0917043	BR3 and BR3'	0.479632	1.36604	0.351111	0.261183		ΔTE S.E.	0.0210813	0.00242766
				ΔlacZ Protein=				ΔlacZ mRNA=	ΔTE=
		Scd6-MS2-F	MS2-F	Scd6-MS2/MS2		Scd6-MS2-F	MS2-F	Scd6-MS2/MS2	ΔlacZ Protein/ΔlacZ mRNA
	BR1 and BR1'	756.5	1573.5	0.480775	BR1 and BR1'	0.061782	0.180491	0.3423	1.40455		ΔTE Mean	1.10895
dhh1∆ (BY4741)	BR2 and BR2'	733	1576	0.465102	BR2 and BR2'	0.100365	0.233797	0.429283	1.08344		ΔTE S.D.	0.205653
	BR3 and BR3'	685	1653.5	0.414273	BR3 and BR3'	0.086369	0.210224	0.410843	1.00835		ΔTE S.E.	0.102826	0.00102808
	BR4 and BR4'	465.5	1401.5	0.332144	BR4 and BR4'	0.071133	0.201195	0.353553	0.939448
				ΔlacZ Protein=				ΔlacZ mRNA=	ΔTE=
		Scd6-MS2-F	MS2-F	Scd6-MS2/MS2		Scd6-MS2-F	MS2-F	Scd6-MS2/MS2	ΔlacZ Protein/ΔlacZ mRNA
WT (W303)	BR1 and BR1'	2562	4634.3	0.552834	BR1 and BR1'	1.07923	1.29235	0.835088	0.662007		ΔTE Mean	0.686006
	BR2 and BR2'	2446	4334	0.564375	BR2 and BR2'	1.13288	1.38511	0.817902	0.690028		ΔTE S.D.	0.0222625
	BR3 and BR3'	2412.3	4236	0.569476	BR3 and BR3'	1.1487	1.42405	0.806642	0.705984		ΔTE S.E.	0.0128533
				ΔlacZ Protein=				ΔlacZ mRNA=	ΔTE=
		Scd6-MS2-F	MS2-F	Scd6-MS2/MS2		Scd6-MS2-F	MS2-F	Scd6-MS2/MS2	ΔlacZ Protein/ΔlacZ mRNA
dcp2∆ (W303)	BR1 and BR1'	1779.6	2428.3	0.732858	BR1 and BR1'	3.09513	2.69447	1.1487	0.63799		ΔTE Mean	0.739584
	BR2 and BR2'	2823	3257	0.866749	BR2 and BR2'	3.89062	3.29436	1.18099	0.733915		ΔTE S.D.	0.104544
	BR3 and BR3'	2163	2103.6	1.02824	BR3 and BR3'	3.91768	3.22657	1.21419	0.846847		ΔTE S.E.	0.0603583	0.43427
