# Supplementary material for: Conserved mRNA-granule component Scd6 targets Dhh1 to repress translation initiation and activates Dcp2-mediated mRNA decay in vivo
Source: PLoS Genet. 2018 Dec 7;14(12):e1007806. doi: 10.1371/journal.pgen.1007806 (PMC6307823; doi:10.1371/journal.pgen.1007806)
Supplement: S6 Data — GFP protein (Fig 6D & 6F), GFP mRNA (Fig 6E), and β-galactosidase (Fig 6G) expression data in WT transformants expressing WT or mutant derivatives of Scd6-MS2-F, or MS2-F alone, were analyzed as described for Fig 1C and Fig 1D in supporting file S1 Data, and for Fig 5B in file S5 Data, respectively. (XLSX) [file pgen.1007806.s020.xlsx]

## Sheet: Sheet1
S6 Data
Figure 6D		WT Strain (BY4741 Background)
Western blot densitometry raw data (AU)
Band/Sample	GFP Signal	Prt1 Signal	Ratio GFP/Prt1		BR = Biological Replicate
MS2-F BR1	61.988	43.679	1.41917		AU = Arbitrary Units
MS2-F BR2	77.71	40.634	1.91244		TR = Technical Replicate
MS2-F BR3	60.245	38.14	1.57958
MS2-F BR4	54.915	35.037	1.56734
Scd6-MS2-F BR1	27.168	36.732	0.739628
Scd6-MS2-F BR2	36.381	36.627	0.993284
Scd6-MS2-F BR3	31.349	33.674	0.930956
Scd6-MS2-F BR4	24.891	32.074	0.776049
ΔLSm-Scd6-MS2-F BR1	56.475	33.885	1.66667
ΔLSm-Scd6-MS2-F BR2	66.01	38.522	1.71357
ΔLSm-Scd6-MS2-F BR3	62.648	36.684	1.70777
ΔLSm-Scd6-MS2-F BR4	58.58	37.153	1.57672
GFP protein levels normalized to loading control - Statistical analysis of ratios
SAMPLE	BR1	BR2	BR3	BR4		Mean	Std Deviation	Std Error	P value
MS2-F	1.41917	1.91244	1.57958	1.56734		1.61963	0.208373	0.104187
Scd6-MS2-F	0.739628	0.993284	0.930956	0.776049		0.859979	0.121568	0.0607841	0.0007
ΔLSm-Scd6-MS2-F	1.66667	1.71357	1.70777	1.57672		1.66618	0.0631884	0.0315942
						Mean	Std Deviation	Std Error	P value
						1.61963	0.208373	0.104187
						0.859979	0.121568	0.0607841
						1.66618	0.0631884	0.0315942	0.0001
Figure 6E		WT Strain (BY4741 Background)
RT-qPCR raw data
Sample	GFP Ct TR1	GFP Ct TR2	GFP Ct TR3	GFP Ct TR Avrg	GFP 2-Ct	ACT Ct TR1	ACT Ct TR2	ACT Ct TR3	ACT Ct TR Avrg	ACT 2-Ct	GFP/ACT
∆LSm-Scd6-1 BR1	15.87	15.45	15.83	15.7167	1.857e-05	18.9	19.04	19.37	19.1033	1.77551e-06	10.459
∆LSm-Scd6-2 BR2	15.61	15.75	15.55	15.6367	1.96288e-05	19.38	19.47	19.3	19.3833	1.4623e-06	13.4233
∆LSm-Scd6-3 BR3	15.68	15.56	15.85	15.6967	1.88292e-05	19.47	19.62	19.4	19.4967	1.35182e-06	13.9288
∆LSm-Scd6-4 BR4	15.71	15.63	15.65	15.6633	1.92693e-05	19.56	19.43	19.77	19.5867	1.27006e-06	15.1719
GFP mRNA levels normalized to actin mRNA (RT-qPCR) - Statistical analysis of ratios
SAMPLE	BR1	BR2	BR3	BR4	BR5	BR6	BR7	BR8	BR9		Mean	Std Deviation	Std Error	P value
MS2-F	12.2072	11.8488	14.1027	11.1385	11.1313	13.5166	12.0003	14.7758			12.5901	1.37338	0.485562
Scd6-MS2-F	5.57504	4.20367	5.98917	3.63566	5.15422	3.89589	2.87454	3.41843	2.81539		4.17356	1.15607	0.385356	< 0.0001
∆LSm-Scd6-MS2-F	10.459	13.4233	13.9288	15.1719							13.2457	1.99788	0.998938
											Mean	Std Deviation	Std Error	P value
											12.5901	1.37338	0.485562
											4.17356	1.15607	0.385356
											13.2457	1.99788	0.998938	< 0.0001
Figure 6F		WT Strain (BY4741 Background)
Western blot densitometry raw data (AU)
Band/Sample	GFP Signal	Prt1 Signal	Ratio GFP/Prt1
MS2-F BR1	65.434	31.735	2.06189
MS2-F BR2	98.621	32.093	3.07298
MS2-F BR3	116.232	33.084	3.51324
MS2-F BR4	103.836	26.2	3.96321
Scd6-MS2-F BR1	34.658	27.757	1.24862
Scd6-MS2-F BR2	37.65	26.244	1.43461
Scd6-MS2-F BR3	33.265	21.863	1.52152
Scd6-MS2-F BR4	33.59	23.358	1.43805
ΔRGG-Scd6-MS2-F BR1	27.262	24.021	1.13492
ΔRGG-Scd6-MS2-F BR2	34.522	32.139	1.07415
ΔRGG-Scd6-MS2-F BR3	39.256	34.658	1.13267
ΔRGG-Scd6-MS2-F BR4	38.942	35.596	1.094
GFP protein levels normalized to loading control - Statistical analysis of ratios
SAMPLE	BR1	BR2	BR3	BR4		Mean	Std Deviation	Std Error	P value
MS2-F	2.06189	3.07298	3.51324	3.96321		3.15283	0.813047	0.406524
Scd6-MS2-F	1.24862	1.43461	1.52152	1.43805		1.4107	0.115283	0.0576414	0.0054
ΔLSm-Scd6-MS2-F	1.13492	1.07415	1.13267	1.094		1.10893	0.0298438	0.0149219
						Mean	Std Deviation	Std Error	P value
						3.15283	0.813047	0.406524
						1.4107	0.115283	0.0576414
						1.10893	0.0298438	0.0149219	0.0024
Figure 6G		WT Strain (BY4741 Background)
β-Galactosidase activity raw data
Sample	TR1	TR2	Avrg TR
ΔLSm-Scd6-MS2-F BR1	5463	3960	4711.5
ΔLSm-Scd6-MS2-F BR2	6670	6619	6644.5
ΔLSm-Scd6-MS2-F BR3	6479	5601	6040
ΔLSm-Scd6-MS2-F BR4	5926	5149	5537.5
lacZ protein levels - Statistical analysis
SAMPLE	BR1	BR2	BR3	BR4	BR5	BR6	BR7	BR8		Mean	Std Deviation	Std Error
MS2-F	5335.5	4543	5564.5	4129	4452.5	5101.5	4280	5889.5		4911.94	649.872	229.765
Scd6-MS2-F	2463.5	2334	1887	1982	2133	2692	2108	1892		2186.44	288.169	101.883	<0.0001
ΔLSm-Scd6-MS2-F	4711.5	6644.5	6040	5537.5						5733.38	817.876	408.938
										Mean	Std Deviation	Std Error
										4911.94	649.872	229.765
										2186.44	288.169	101.883
										5733.38	817.876	408.938	<0.0001
