# Supplementary material for: Conserved mRNA-granule component Scd6 targets Dhh1 to repress translation initiation and activates Dcp2-mediated mRNA decay in vivo
Source: PLoS Genet. 2018 Dec 7;14(12):e1007806. doi: 10.1371/journal.pgen.1007806 (PMC6307823; doi:10.1371/journal.pgen.1007806)
Supplement: S7 Data — Analysis of RT-qPCR data to calculate the percent normalized GFP mRNA found at time = 0 min remaining at each time point following a shift from galactose to glucose as carbon source; determination of the slopes (k) of semi-log plots of the resulting values versus time; and calculation of t1/2 values as 0.693/k were analyzed for WT strains expressing the GFP reporter and Scd6-MS2-F or MS2-F (B); and Dhh1-MS2 or MS2-F (C). (XLSX) [file pgen.1007806.s021.xlsx]

## Sheet: Sheet1
S7 Data
Fig. S1B-C
GFP mRNA Half-Life Measurement, W303 Background
RT-qPCR raw data 2-Ct (dRn) and calculation of ∆Ct ( = Average GFP Ct - Average ACT1 Ct)
MS2 (SCD6)-F - 1, BR1						MS2 (SCD6)-F - 2, BR2						SCD6-MS2-F - 1, BR1						SCD6-MS2-F - 2, BR2						MS2 (DHH1)-F - 1, BR1						MS2 (DHH1)-F - 2, BR2						DHH1-MS2-F - 1, BR1						DHH1-MS2-F - 2, BR2
Time (min) in Glucose medium	Gene measured	Ct (dRn) MS2(SCD6)-F-1	Average of TR Ct	∆Ct (GFP- ACT1)		Time (min) in Glucose medium	Gene measured	Ct (dRn) MS2(SCD6)-F-2	Average of TR Ct	∆Ct (GFP- ACT1)		Time (min) in Glucose medium	Gene measured	Ct (dRn) SCD6-MS2-F-1	Average of TR Ct	∆Ct (GFP- ACT1)		Time (min) in Glucose medium	Gene measured	Ct (dRn) SCD6-MS2-F-2	Average of TR Ct	∆Ct (GFP- ACT1)		Time (min) in Glucose medium	Gene measured	Ct (dRn) MS2(DHH1)-F-1	Average of TR Ct	∆Ct (GFP- ACT1)		Time (min) in Glucose medium	Gene measured	Ct (dRn) MS2(DHH1)-F-2	Average of TR Ct	∆Ct (GFP- ACT1)		Time (min) in Glucose medium	Gene measured	Ct (dRn) DHH1-MS2-F-1	Average of TR Ct	∆Ct (GFP- ACT1)		Time (min) in Glucose medium	Gene measured	Ct (dRn) DHH1-MS2-F-2	Average of TR Ct	∆Ct (GFP- ACT1)
0	GFP TR1	15.85				0	GFP TR1	15.37				0	GFP TR1	17.72				0	GFP TR1	18.11				0	GFP TR1	15.48				0	GFP TR1	15.63				0	GFP TR1	17.89				0	GFP TR1	17.84
	GFP TR2	15.7	15.79	-1.32333			GFP TR2	15.41	15.36	-1.28			GFP TR2	17.64	17.77	1.07			GFP TR2	17.98	18.0833	1.18667			GFP TR2	15.28	15.4533	-1.35333			GFP TR2	15.32	15.5167	-1.44667			GFP TR2	17.65	17.7633	0.64			GFP TR2	17.82	17.8967	0.556667
	GFP TR3	15.82					GFP TR3	15.3					GFP TR3	17.95					GFP TR3	18.16					GFP TR3	15.6					GFP TR3	15.6					GFP TR3	17.75					GFP TR3	18.03
2	GFP TR1	15.8				2	GFP TR1	15.38				2	GFP TR1	18.91				2	GFP TR1	18.19				2	GFP TR1	15.46				2	GFP TR1	15.49				2	GFP TR1	18.87				2	GFP TR1	18.49
	GFP TR2	15.76	15.7867	-1.53333			GFP TR2	15.36	15.3867	-1.67			GFP TR2	18.75	18.96	1.57667			GFP TR2	18.2	18.1267	1.20333			GFP TR2	15.45	15.57	-1.20667			GFP TR2	15.45	15.5167	-1.56			GFP TR2	18.75	18.8	1.6			GFP TR2	18.24	18.39	1.17667
	GFP TR3	15.8					GFP TR3	15.42					GFP TR3	19.22					GFP TR3	17.99					GFP TR3	15.8					GFP TR3	15.61					GFP TR3	18.78					GFP TR3	18.44
4	GFP TR1	16.12				4	GFP TR1	15.97				4	GFP TR1	19.96				4	GFP TR1	19.36				4	GFP TR1	16.82				4	GFP TR1	15.84				4	GFP TR1	20.16				4	GFP TR1	19.02
	GFP TR2	16.08	16.0733	-0.933333			GFP TR2	16.13	16.11	-0.73			GFP TR2	19.87	20.01	2.62			GFP TR2	19.27	19.3267	2.68333			GFP TR2	16.85	16.9267	-0.463333			GFP TR2	15.75	15.8367	-1.20667			GFP TR2	20.51	20.4167	3.04667			GFP TR2	19.2	19.1533	2.02
	GFP TR3	16.02					GFP TR3	16.23					GFP TR3	20.2					GFP TR3	19.35					GFP TR3	17.11					GFP TR3	15.92					GFP TR3	20.58					GFP TR3	19.24
6	GFP TR1	16.92				6	GFP TR1	16.63				6	GFP TR1	20.54				6	GFP TR1	20.56				6	GFP TR1	17.37				6	GFP TR1	16.61				6	GFP TR1	20.87				6	GFP TR1	20.71
	GFP TR2	16.69	16.8033	-0.213333			GFP TR2	16.82	16.75	-0.223333			GFP TR2	20.51	20.5433	3.51667			GFP TR2	20.55	20.5467	3.78			GFP TR2	17.28	17.2267	-0.0566667			GFP TR2	16.46	16.6467	-0.543333			GFP TR2	20.94	20.94	3.81667			GFP TR2	20.58	20.6633	3.15
	GFP TR3	16.8					GFP TR3	16.8					GFP TR3	20.58					GFP TR3	20.53					GFP TR3	17.03					GFP TR3	16.87					GFP TR3	21.01					GFP TR3	20.7
8	GFP TR1	17.7				8	GFP TR1	17.2				8	GFP TR1	21.61				8	GFP TR1	21.99				8	GFP TR1	18.09				8	GFP TR1	17.27				8	GFP TR1	21.93				8	GFP TR1	21.32
	GFP TR2	18.56	17.9933	0.346667			GFP TR2	17	17.1067	0.44			GFP TR2	21.59	21.63	4.49			GFP TR2	21.83	21.8733	4.67667			GFP TR2	18.11	18.12	0.576667			GFP TR2	17.31	17.2967	0.06			GFP TR2	21.77	21.83	4.39			GFP TR2	21.25	21.2767	4.08
	GFP TR3	17.72					GFP TR3	17.12					GFP TR3	21.69					GFP TR3	21.8					GFP TR3	18.16					GFP TR3	17.31					GFP TR3	21.79					GFP TR3	21.26
10	GFP TR1	18.77				10	GFP TR1	17.97				10	GFP TR1	22.44				10	GFP TR1	22.44				10	GFP TR1	18.91				10	GFP TR1	18.01				10	GFP TR1	22.43				10	GFP TR1	21.82
	GFP TR2	18.73	18.76	1.42333			GFP TR2	18.02	18.0367	1.08333			GFP TR2	22.7	22.5933	5.42333			GFP TR2	22.64	22.5533	5.80333			GFP TR2	18.94	18.9633	1.5			GFP TR2	18.28	18.06	1.06			GFP TR2	22.07	22.1733	5.22333			GFP TR2	21.69	21.7333	4.50667
	GFP TR3	18.78					GFP TR3	18.12					GFP TR3	22.64					GFP TR3	22.58					GFP TR3	19.04					GFP TR3	17.89					GFP TR3	22.02					GFP TR3	21.69
15	GFP TR1	20.07				15	GFP TR1	19.86				15	GFP TR1	23.97				15	GFP TR1	23.79				15	GFP TR1	20.65				15	GFP TR1	20.2				15	GFP TR1	23.39				15	GFP TR1	23.22
	GFP TR2	20.28	20.2	2.86			GFP TR2	19.73	19.8233	3.17667			GFP TR2	23.81	23.9067	6.54667			GFP TR2	23.96	23.8467	6.9			GFP TR2	20.5	20.5867	2.98667			GFP TR2	20.09	20.21	3.13			GFP TR2	23.3	23.36	6.38667			GFP TR2	23.44	23.3667	6.02333
	GFP TR3	20.25					GFP TR3	19.88					GFP TR3	23.94					GFP TR3	23.79					GFP TR3	20.61					GFP TR3	20.34					GFP TR3	23.39					GFP TR3	23.44
20	GFP TR1	21.89				23.5	GFP TR1	21.65				20	GFP TR1	23.85				22	GFP TR1	24.12				20	GFP TR1	21.59				23.5	GFP TR1	21.89				20	GFP TR1	23.78				20	GFP TR1	23.57
	GFP TR2	21.88	21.91	4.25			GFP TR2	21.46	21.5733	5.11667			GFP TR2	24.03	23.9167	6.81667			GFP TR2	24.05	24.0833	7.20333			GFP TR2	21.75	21.6767	4.29			GFP TR2	21.73	21.81	4.77			GFP TR2	23.75	23.8067	7			GFP TR2	23.5	23.5533	6.64333
	GFP TR3	21.96					GFP TR3	21.61					GFP TR3	23.87					GFP TR3	24.08					GFP TR3	21.69					GFP TR3	21.81					GFP TR3	23.89					GFP TR3	23.59
30	GFP TR1	22.56				33.5	GFP TR1	22.34				30	GFP TR1	24.09				30	GFP TR1	23.85				30	GFP TR1	22.66				33.5	GFP TR1	22.78				30	GFP TR1	24.09				30	GFP TR1	24.02
	GFP TR2	22.5	22.5067	4.93			GFP TR2	22.26	22.3033	5.68667			GFP TR2	24.14	24.1933	6.82333			GFP TR2	23.76	23.8867	7.34667			GFP TR2	22.26	22.4933	5.18667			GFP TR2	22.59	22.7267	5.48			GFP TR2	23.94	24.0533	7.15667			GFP TR2	24.07	24.0433	6.66667
	GFP TR3	22.46					GFP TR3	22.31					GFP TR3	24.35					GFP TR3	24.05					GFP TR3	22.56					GFP TR3	22.81					GFP TR3	24.13					GFP TR3	24.04
40	GFP TR1	21.62				43.5	GFP TR1	22.51				40	GFP TR1	23.66				40	GFP TR1	24.15				40	GFP TR1	22.47				43.5	GFP TR1	22.23				40	GFP TR1	24.36				40	GFP TR1	24.16
	GFP TR2	21.62	21.7133	5.14			GFP TR2	22.52	22.5267	5.62667			GFP TR2	23.89	23.83	6.80667			GFP TR2	24.36	24.2433	7.49333			GFP TR2	22.63	22.56	5.36667			GFP TR2	22.27	22.2533	5.26			GFP TR2	24.61	24.48	7.43			GFP TR2	24.26	24.2233	6.73
	GFP TR3	21.9					GFP TR3	22.55					GFP TR3	23.94					GFP TR3	24.22					GFP TR3	22.58					GFP TR3	22.26					GFP TR3	24.47					GFP TR3	24.25
60	GFP TR1	22.53				63.5	GFP TR1	22.59				60	GFP TR1	24.76				60	GFP TR1	24.29				60	GFP TR1	23.08				63.5	GFP TR1	22.92				60	GFP TR1	24.81				60	GFP TR1	24.58
	GFP TR2	22.68	22.5633	5.51			GFP TR2	22.38	22.4967	5.92667			GFP TR2	24.48	24.6067	7.21			GFP TR2	24.38	24.3267	7.50333			GFP TR2	23.2	23.1267	5.58333			GFP TR2	22.77	22.85	5.45333			GFP TR2	24.65	24.71	7.62333			GFP TR2	24.61	24.6367	7.15333
	GFP TR3	22.48					GFP TR3	22.52					GFP TR3	24.58					GFP TR3	24.31					GFP TR3	23.1					GFP TR3	22.86					GFP TR3	24.67					GFP TR3	24.72
0	ACT1 TR1	17.12				0	ACT1 TR1	16.52				0	ACT1 TR1	16.73				0	ACT1 TR1	16.98				0	ACT1 TR1	16.93				0	ACT1 TR1	17.1				0	ACT1 TR1	17.03				0	ACT1 TR1	17.24
	ACT1 TR2	16.93	17.1133				ACT1 TR2	16.69	16.64				ACT1 TR2	16.72	16.7				ACT1 TR2	16.85	16.8967				ACT1 TR2	16.78	16.8067				ACT1 TR2	16.77	16.9633				ACT1 TR2	17.21	17.1233				ACT1 TR2	17.32	17.34
	ACT1 TR3	17.29					ACT1 TR3	16.71					ACT1 TR3	16.65					ACT1 TR3	16.86					ACT1 TR3	16.71					ACT1 TR3	17.02					ACT1 TR3	17.13					ACT1 TR3	17.46
2	ACT1 TR1	17.26				2	ACT1 TR1	17.27				2	ACT1 TR1	17.36				2	ACT1 TR1	17.03				2	ACT1 TR1	16.83				2	ACT1 TR1	17.04				2	ACT1 TR1	17.32				2	ACT1 TR1	17.23
	ACT1 TR2	17.26	17.32				ACT1 TR2	16.97	17.0567				ACT1 TR2	17.41	17.3833				ACT1 TR2	16.81	16.9233				ACT1 TR2	16.86	16.7767				ACT1 TR2	17.09	17.0767				ACT1 TR2	17.06	17.2				ACT1 TR2	17.22	17.2133
	ACT1 TR3	17.44					ACT1 TR3	16.93					ACT1 TR3	17.38					ACT1 TR3	16.93					ACT1 TR3	16.64					ACT1 TR3	17.1					ACT1 TR3	17.22					ACT1 TR3	17.19
4	ACT1 TR1	17				4	ACT1 TR1	17.04				4	ACT1 TR1	17.38				4	ACT1 TR1	16.65				4	ACT1 TR1	17.45				4	ACT1 TR1	17.12				4	ACT1 TR1	17.3				4	ACT1 TR1	17.13
	ACT1 TR2	17.06	17.0067				ACT1 TR2	16.72	16.84				ACT1 TR2	17.33	17.39				ACT1 TR2	16.58	16.6433				ACT1 TR2	17.19	17.39				ACT1 TR2	16.88	17.0433				ACT1 TR2	17.35	17.37				ACT1 TR2	17.04	17.1333
	ACT1 TR3	16.96					ACT1 TR3	16.76					ACT1 TR3	17.46					ACT1 TR3	16.7					ACT1 TR3	17.53					ACT1 TR3	17.13					ACT1 TR3	17.46					ACT1 TR3	17.23
6	ACT1 TR1	17.09				6	ACT1 TR1	16.87				6	ACT1 TR1	17.04				6	ACT1 TR1	16.78				6	ACT1 TR1	17.31				6	ACT1 TR1	17.18				6	ACT1 TR1	17.06				6	ACT1 TR1	17.7
	ACT1 TR2	16.95	17.0167				ACT1 TR2	17.1	16.9733				ACT1 TR2	17.09	17.0267				ACT1 TR2	16.84	16.7667				ACT1 TR2	17.3	17.2833				ACT1 TR2	17.22	17.19				ACT1 TR2	17.17	17.1233				ACT1 TR2	17.34	17.5133
	ACT1 TR3	17.01					ACT1 TR3	16.95					ACT1 TR3	16.95					ACT1 TR3	16.68					ACT1 TR3	17.24					ACT1 TR3	17.17					ACT1 TR3	17.14					ACT1 TR3	17.5
8	ACT1 TR1	17.68				8	ACT1 TR1	16.75				8	ACT1 TR1	16.98				8	ACT1 TR1	17.16				8	ACT1 TR1	17.6				8	ACT1 TR1	17.25				8	ACT1 TR1	17.43				8	ACT1 TR1	17.13
	ACT1 TR2	17.6	17.6467				ACT1 TR2	16.75	16.6667				ACT1 TR2	17.31	17.14				ACT1 TR2	17.33	17.1967				ACT1 TR2	17.49	17.5433				ACT1 TR2	17.16	17.2367				ACT1 TR2	17.38	17.44				ACT1 TR2	17.29	17.1967
	ACT1 TR3	17.66					ACT1 TR3	16.5					ACT1 TR3	17.13					ACT1 TR3	17.1					ACT1 TR3	17.54					ACT1 TR3	17.3					ACT1 TR3	17.51					ACT1 TR3	17.17
10	ACT1 TR1	17.45				10	ACT1 TR1	17.05				10	ACT1 TR1	17.33				10	ACT1 TR1	16.88				10	ACT1 TR1	17.35				10	ACT1 TR1	17.02				10	ACT1 TR1	16.94				10	ACT1 TR1	17.32
	ACT1 TR2	17.19	17.3367				ACT1 TR2	17.03	16.9533				ACT1 TR2	17.18	17.17				ACT1 TR2	16.78	16.75				ACT1 TR2	17.44	17.4633				ACT1 TR2	16.93	17				ACT1 TR2	16.9	16.95				ACT1 TR2	17.24	17.2267
	ACT1 TR3	17.37					ACT1 TR3	16.78					ACT1 TR3	17					ACT1 TR3	16.59					ACT1 TR3	17.6					ACT1 TR3	17.05					ACT1 TR3	17.01					ACT1 TR3	17.12
15	ACT1 TR1	17.36				15	ACT1 TR1	16.6				15	ACT1 TR1	17.48				15	ACT1 TR1	16.98				15	ACT1 TR1	17.71				15	ACT1 TR1	17.26				15	ACT1 TR1	16.9				15	ACT1 TR1	17.49
	ACT1 TR2	17.36	17.34				ACT1 TR2	16.66	16.6467				ACT1 TR2	17.22	17.36				ACT1 TR2	16.82	16.9467				ACT1 TR2	17.36	17.6				ACT1 TR2	16.95	17.08				ACT1 TR2	17.06	16.9733				ACT1 TR2	17.29	17.3433
	ACT1 TR3	17.3					ACT1 TR3	16.68					ACT1 TR3	17.38					ACT1 TR3	17.04					ACT1 TR3	17.73					ACT1 TR3	17.03					ACT1 TR3	16.96					ACT1 TR3	17.25
20	ACT1 TR1	17.62				23.5	ACT1 TR1	16.49				20	ACT1 TR1	17.07				22	ACT1 TR1	16.8				20	ACT1 TR1	17.37				23.5	ACT1 TR1	17.03				20	ACT1 TR1	16.85				20	ACT1 TR1	16.94
	ACT1 TR2	17.67	17.66				ACT1 TR2	16.54	16.4567				ACT1 TR2	17.06	17.1				ACT1 TR2	16.81	16.88				ACT1 TR2	17.42	17.3867				ACT1 TR2	16.91	17.04				ACT1 TR2	16.75	16.8067				ACT1 TR2	16.91	16.91
	ACT1 TR3	17.69					ACT1 TR3	16.34					ACT1 TR3	17.17					ACT1 TR3	17.03					ACT1 TR3	17.37					ACT1 TR3	17.18					ACT1 TR3	16.82					ACT1 TR3	16.88
30	ACT1 TR1	17.57				33.5	ACT1 TR1	16.52				30	ACT1 TR1	17.23				30	ACT1 TR1	16.47				30	ACT1 TR1	17.12				33.5	ACT1 TR1	17.25				30	ACT1 TR1	16.84				30	ACT1 TR1	17.4
	ACT1 TR2	17.66	17.5767				ACT1 TR2	16.71	16.6167				ACT1 TR2	17.45	17.37				ACT1 TR2	16.51	16.54				ACT1 TR2	17.28	17.3067				ACT1 TR2	17.07	17.2467				ACT1 TR2	16.98	16.8967				ACT1 TR2	17.29	17.3767
	ACT1 TR3	17.5					ACT1 TR3	16.62					ACT1 TR3	17.43					ACT1 TR3	16.64					ACT1 TR3	17.52					ACT1 TR3	17.42					ACT1 TR3	16.87					ACT1 TR3	17.44
40	ACT1 TR1	16.55				43.5	ACT1 TR1	16.95				40	ACT1 TR1	17.06				40	ACT1 TR1	16.72				40	ACT1 TR1	17.35				43.5	ACT1 TR1	17				40	ACT1 TR1	16.88				40	ACT1 TR1	17.53
	ACT1 TR2	16.53	16.5733				ACT1 TR2	16.84	16.9				ACT1 TR2	16.91	17.0233				ACT1 TR2	16.78	16.75				ACT1 TR2	17.24	17.1933				ACT1 TR2	16.97	16.9933				ACT1 TR2	17.14	17.05				ACT1 TR2	17.3	17.4933
	ACT1 TR3	16.64					ACT1 TR3	16.91					ACT1 TR3	17.1					ACT1 TR3	16.75					ACT1 TR3	16.99					ACT1 TR3	17.01					ACT1 TR3	17.13					ACT1 TR3	17.65
60	ACT1 TR1	17.12				63.5	ACT1 TR1	16.4				60	ACT1 TR1	17.47				60	ACT1 TR1	16.78				60	ACT1 TR1	17.51				63.5	ACT1 TR1	17.24				60	ACT1 TR1	17.13				60	ACT1 TR1	17.42
	ACT1 TR2	17.09	17.0533				ACT1 TR2	16.7	16.57				ACT1 TR2	17.57	17.3967				ACT1 TR2	16.85	16.8233				ACT1 TR2	17.57	17.5433				ACT1 TR2	17.36	17.3967				ACT1 TR2	17.09	17.0867				ACT1 TR2	17.56	17.4833
	ACT1 TR3	16.95					ACT1 TR3	16.61					ACT1 TR3	17.15					ACT1 TR3	16.84					ACT1 TR3	17.55					ACT1 TR3	17.59					ACT1 TR3	17.04					ACT1 TR3	17.47
Calculation of percent normalized GFP mRNA (t=0min) remaining at each time point
Steps:
1	Convert ∆Ct to -∆Ct
2	Calculate value of 2-∆Ct, as normalized GFP mRNA
3	Divide each by GFP mRNA of 0 min and times 100, as percent of normalized GFP mRNA remaining
MS2 (SCD6)-F - 1, BR1						MS2 (SCD6)-F - 2, BR2						SCD6-MS2-F - 1, BR1						SCD6-MS2-F - 2, BR2						MS2 (DHH1)-F - 1, BR1						MS2 (DHH1)-F - 2, BR2						DHH1-MS2-F - 1, BR1						DHH1-MS2-F - 2, BR2
Time (min) in Glucose medium	% of 0 min	2 (-∆Ct)	-∆Ct	∆Ct		Time (min) in Glucose medium	% of 0 min	2 (-∆Ct)	-∆Ct	∆Ct		Time (min) in Glucose medium	% of 0 min	2 (-∆Ct)	-∆Ct	∆Ct		Time (min) in Glucose medium	% of 0 min	2 (-∆Ct)	-∆Ct	∆Ct		Time (min) in Glucose medium	% of 0 min	2 (-∆Ct)	-∆Ct	∆Ct		Time (min) in Glucose medium	% of 0 min	2 (-∆Ct)	-∆Ct	∆Ct		Time (min) in Glucose medium	% of 0 min	2 (-∆Ct)	-∆Ct	∆Ct		Time (min) in Glucose medium	% of 0 min	2 (-∆Ct)	-∆Ct	∆Ct
0	100.017	2.50244	1.32333	-1.32333		0	100.016	2.42839	1.28	-1.28		0	100.067	0.476319	-1.07	1.07		0	100.072	0.439317	-1.18667	1.18667		0	100.001	2.55502	1.35333	-1.35333		0	99.9918	2.72578	1.44667	-1.44667		0	99.9553	0.641713	-0.64	0.64		0	99.9811	0.679871	-0.556667	0.556667
2	115.689	2.89454	1.53333	-1.53333		2	131.06	3.18215	1.67	-1.67		2	70.4318	0.335256	-1.57667	1.57667		2	98.9227	0.434271	-1.20333	1.20333		2	90.3341	2.30804	1.20667	-1.20667		2	108.164	2.94854	1.56	-1.56		2	51.3827	0.329877	-1.6	1.6		2	65.0548	0.442372	-1.17667	1.17667
4	76.3263	1.90968	0.933333	-0.933333		4	68.313	1.65864	0.73	-0.73		4	34.1739	0.162668	-2.62	2.62		4	35.4627	0.155681	-2.68333	2.68333		4	53.9618	1.37872	0.463333	-0.463333		4	84.6676	2.30804	1.20667	-1.20667		4	18.8507	0.121021	-3.04667	3.04667		4	36.2586	0.246558	-2.02	2.02
6	46.3375	1.15936	0.213333	-0.213333		6	48.0819	1.16743	0.223333	-0.223333		6	18.3557	0.0873731	-3.51667	3.51667		6	16.5822	0.0727958	-3.78	3.78		6	40.7068	1.04006	0.0566667	-0.0566667		6	53.4606	1.45734	0.543333	-0.543333		6	11.0544	0.070969	-3.81667	3.81667		6	16.5671	0.112656	-3.15	3.15
8	31.4308	0.786399	-0.346667	0.346667		8	30.3597	0.737135	-0.44	0.44		8	9.34907	0.0445016	-4.49	4.49		8	8.90674	0.0391006	-4.67667	4.67667		8	26.2431	0.670511	-0.576667	0.576667		8	35.1894	0.959264	-0.06	0.06		8	7.42922	0.0476956	-4.39	4.39		8	8.69538	0.0591286	-4.08	4.08
10	14.9021	0.37285	-1.42333	1.42333		10	19.4373	0.471937	-1.08333	1.08333		10	4.89561	0.0233031	-5.42333	5.42333		10	4.07904	0.017907	-5.80333	5.80333		10	13.8377	0.353553	-1.5	1.5		10	17.5947	0.479632	-1.06	1.06		10	4.16951	0.0267683	-5.22333	5.22333		10	6.46918	0.0439904	-4.50667	4.50667
15	5.50512	0.137738	-2.86	2.86		15	4.55491	0.110593	-3.17667	3.17667		15	2.24724	0.0106969	-6.54667	6.54667		15	1.90734	0.00837323	-6.9	6.9		15	4.93779	0.126161	-2.98667	2.98667		15	4.19035	0.114229	-3.13	3.13		15	1.8616	0.0119515	-6.38667	6.38667		15	2.26093	0.0153743	-6.02333	6.02333
20	2.10056	0.052556	-4.25	4.25		23.5	1.18708	0.0288224	-5.11667	5.11667		20	1.86368	0.00887113	-6.81667	6.81667		22	1.54567	0.00678548	-7.20333	7.20333		20	2.00074	0.0511189	-4.29	4.29		23.5	1.3445	0.0366511	-4.77	4.77		20	1.2169	0.0078125	-7	7		20	1.47112	0.0100036	-6.64333	6.64333
30	1.3111	0.0328036	-4.93	4.93		33.5	0.799639	0.0194152	-5.68667	5.68667		30	1.85509	0.00883023	-6.82333	6.82333		30	1.39949	0.00614374	-7.34667	7.34667		30	1.07465	0.0274573	-5.18667	5.18667		33.5	0.82192	0.0224056	-5.48	5.48		30	1.09168	0.00700856	-7.15667	7.15667		30	1.44752	0.00984313	-6.66667	6.66667
40	1.13349	0.02836	-5.14	5.14		43.5	0.833596	0.0202397	-5.62667	5.62667		40	1.87665	0.00893283	-6.80667	6.80667		40	1.2642	0.00554986	-7.49333	7.49333		40	0.948596	0.0242366	-5.36667	5.36667		43.5	0.957318	0.0260965	-5.26	5.26		40	0.903259	0.00579892	-7.43	7.43		40	1.38535	0.00942037	-6.73	6.73
60	0.877076	0.0219445	-5.51	5.51		63.5	0.677091	0.0164398	-5.92667	5.92667		60	1.41895	0.0067542	-7.21	7.21		60	1.25547	0.00551152	-7.50333	7.50333		60	0.816316	0.0208569	-5.58333	5.58333		63.5	0.837254	0.0228235	-5.45333	5.45333		60	0.789974	0.00507164	-7.62333	7.62333		60	1.03305	0.00702477	-7.15333	7.15333
Plots to calculate k values
	% mRNA(t = 0) remaining						% mRNA(t = 0) remaining
Time (min) in Glucose medium	MS2-F-1	MS2-F-2	SCD6-MS2-F-1	SCD6-MS2-F-2		Time (min) in Glucose medium	MS2-F-1	MS2-F-2	DHH1-MS2-F-1	DHH1-MS2-F-2
2	115.689	131.06	70.4318	98.9227		0			99.9553	99.9811
4	76.3263	68.313	34.1739	35.4627		2	90.3341	108.164	51.3827	65.0548
6	46.3375	48.0819	18.3557	16.5822		4	53.9618	84.6676	18.8507	36.2586
8	31.4308	30.3597	9.34907	8.90674		6	40.7068	53.4606	11.0544	16.5671
10	14.9021	19.4373	4.89561	4.07904		8	26.2431	35.1894	7.42922	8.69538
15	5.50512	4.55491				10	13.8377	17.5947	4.16951	6.46918
						15	4.93779	4.19035
						20	2.00074
						23.5		1.3445
	MS2-F-1	MS2-F-2	SCD6-MS2-F-1	SCD6-MS2-F-2			MS2-F-1	MS2-F-2	DHH1-MS2-F-1	DHH1-MS2-F-2
k value	0.24	0.25	0.331	0.388		k value	0.215	0.218	0.317	0.293
Calculation of t1/2, and results of statistical analysis
t1/2 = ln2/k or (0.693/k)
Sample	k value	t1/2 (0.693/k)	Mean	S.E.M	P value (n=2)
MS2-F-1	0.24	2.8875	2.83	0.06	0.0314
MS2-F-2	0.25	2.772
SCD6-MS2-F-1	0.331	2.09366	1.94	0.15
SCD6-MS2-F-2	0.388	1.78608
MS2-F-1	0.215	3.22326	3.2	0.02	0.0099
MS2-F-2	0.218	3.1789
DHH1-MS2-F-1	0.317	2.18612	2.28	0.09
DHH1-MS2-F-2	0.293	2.36519
