# Supplementary material for: Conserved mRNA-granule component Scd6 targets Dhh1 to repress translation initiation and activates Dcp2-mediated mRNA decay in vivo
Source: PLoS Genet. 2018 Dec 7;14(12):e1007806. doi: 10.1371/journal.pgen.1007806 (PMC6307823; doi:10.1371/journal.pgen.1007806)
Supplement: S8 Data — GFP protein expression data in WT transformants expressing Npl3-MS2-F or MS2-F alone, both expressed from the NPL3 promoter (S2B Fig); or Sbp1-MS2-F or MS2-F alone, both expressed from the SBP1 promoter (S2D Fig), were analyzed as described for Fig 1C in supporting file S1 Data. (XLSX) [file pgen.1007806.s022.xlsx]

## Sheet: Figure S2
S8 Data
Figure S2B		WT Strain (BY4741 Background)
Western blot densitometry raw data (AU)
Band/Sample	GFP Signal	Prt1 Signal	Ratio GFP/Prt1
MS2NPL3-F BR1	58.809	58.148	1.01137
MS2NPL3-F BR2	72.388	56.354	1.28452		BR = Biological Replicate
MS2NPL3-F BR3	63.704	43.564	1.46231		AU = Arbitrary Units
Npl3-MS2-F BR1	71.87	32.75	2.1945
Npl3-MS2-F BR2	49.845	40.906	1.21853
Npl3-MS2-F BR3	44.261	52.169	0.848416
GFP protein levels normalized to loading control - Statistical analysis of ratios
Sample	Average	SD	SE	P value
MS2NPL3-F	1.25273	0.227145	0.131142
Npl3-MS2-F	1.42048	0.695398	0.401488	0.711525
Figure S2D		WT Strain (BY4741 Background)
Western blot densitometry raw data (AU)
Band/Sample	GFP Signal	Prt1 Signal	Ratio GFP/Prt1
MS2SBP1-F BR1	41.986	56.442	0.743879
MS2SBP1-F BR2	23.113	30.995	0.745701
MS2SBP1-F BR3	22.92	46.473	0.49319
Sbp1-MS2-F BR1	26.325	35.293	0.745899
Sbp1-MS2-F BR2	24.32	35.931	0.676853
Sbp1-MS2-F BR3	26.817	43.678	0.61397
GFP protein levels normalized to loading control - Statistical analysis of ratios
Sample	Average	SD	SE	P value
MS2SBP1-F	0.660923	0.145264	0.0838684
Sbp1-MS2-F	0.678907	0.0659881	0.0380982	0.854725
