# Supplementary material for: Conserved mRNA-granule component Scd6 targets Dhh1 to repress translation initiation and activates Dcp2-mediated mRNA decay in vivo
Source: PLoS Genet. 2018 Dec 7;14(12):e1007806. doi: 10.1371/journal.pgen.1007806 (PMC6307823; doi:10.1371/journal.pgen.1007806)
Supplement: S9 Data — GFP protein expression data in WT or dcp2Δ transformants expressing MS2-F, or containing empty vector, were analyzed as described for Fig 1C in supporting file S1 Data. (XLSX) [file pgen.1007806.s023.xlsx]

## Sheet: Sheet1
S9 Data
Figure S3			dcp2Δ strain (W303 background)
Western blot densitometries and GFP protein levels normalized to loading control - Statistical analysis of ratios
Sample	GFP signal	Prt1 signal	GFP/Prt1		Sample	Average	SD	SE
Vector BR1	51747	14775	3.50234		Vector	3.28739	0.249894	0.144277
Vector BR2	49846.8	16542.8	3.0132		MS2-F	3.2493	0.0323789	0.018694
Vector BR3	48899.9	14611.7	3.34663
MS2-F BR1	49649.9	15404.2	3.22314
MS2-F BR2	51334.2	15847.7	3.23923
MS2-F BR3	48835.6	14863.9	3.28551
