# Supplementary material for: Conserved mRNA-granule component Scd6 targets Dhh1 to repress translation initiation and activates Dcp2-mediated mRNA decay in vivo
Source: PLoS Genet. 2018 Dec 7;14(12):e1007806. doi: 10.1371/journal.pgen.1007806 (PMC6307823; doi:10.1371/journal.pgen.1007806)
Supplement: S10 Data — For S5A–S5E Fig, β-galactosidase expression data were analyzed as described for Fig 5B in supporting file S5 Data. For S5F and S5G Fig, lacZ mRNA expression data were analyzed as described for Fig 5C in file S5 Data. (XLSX) [file pgen.1007806.s024.xlsx]

## Sheet: Figure S5
S10 Data
Figure S5A		scd6Δ Strain (BY4741 Background)
lacZ protein levels (β-Galactosidase Activity)-Statistical analysis of ratios
		MS2-F				Scd6-MS2-F		P value
	TR1	TR2	TR Average		TR1	TR2	TR Average
BR1	4357	4847	4602	BR1	1705	1945	1825
BR2	4487	3780	4133.5	BR2	1839	1802	1820.5
BR3	4466	3942	4204	BR3	2185	2122	2153.5
BR4	2513	2256	2384.5	BR4	1920	1638	1779
BR5	5941	3185	4563	BR5	2965	3612	3288.5
BR6	3958	2934	3446	BR6	2006	2048	2027
BR7	5326	3953	4639.5	BR7	1484	1380	1432
BR8	3752	4146	3949	BR8	2356	2643	2499.5
BR Average			3990.19	BR Average			2103.12	6.4989e-05
SD			762.173	SD			571.121
SE			269.469	SE			201.922
Figure S5B		WT Strain (BY4741 Background)
lacZ protein levels (β-Galactosidase Activity)-Statistical analysis of ratios
				GCN4-lacZ reporter
Sample	TR1	TR2	Average		Sample	Average	SD	SE	P value
MS2-F BR1	47	43	45		MS2-F	55.2222	8.44508	2.81503
MS2-F BR2	57	48	52.5		Scd6-MS2-F	60.7222	6.01618	2.00539	0.131104
MS2-F BR3	55	47	51
MS2-F BR4	48	48	48
MS2-F BR5	61	56	58.5
MS2-F BR6	54	54	54
MS2-F BR7	58	56	57
MS2-F BR8	76	73	74.5
MS2-F BR9	65	48	56.5
Scd6-MS2-F BR1	68	68	68
Scd6-MS2-F BR2	54	56	55
Scd6-MS2-F BR3	70	64	67
Scd6-MS2-F BR4	62	55	58.5
Scd6-MS2-F BR5	63	74	68.5
Scd6-MS2-F BR6	54	60	57
Scd6-MS2-F BR7	66	61	63.5
Scd6-MS2-F BR8	56	53	54.5
Scd6-MS2-F BR9	56	53	54.5
				GAL1-lacZ reporter
Sample	TR1	TR2	Average		Sample	Average	SD	SE	P value
MS2-F BR1	17520	20995	19257.5		MS2-F	20041.7	3650.43	1154.37
MS2-F BR2	32400	20110	26255		Scd6-MS2-F	19520.4	5158.06	1719.35	0.800705
MS2-F BR3	25976	24140	25058
MS2-F BR4	17881	17742	17811.5
MS2-F BR5	15493	14707	15100
MS2-F BR6	17741	15219	16480
MS2-F BR7	21077	17430	19253.5
MS2-F BR8	19909	17549	18729
MS2-F BR9	24497	22042	23269.5
MS2-F BR10	18220	20185	19202.5
Scd6-MS2-F BR1	25789	17494	21641.5
Scd6-MS2-F BR2	24725	20694	22709.5
Scd6-MS2-F BR3	21826	38160	29993
Scd6-MS2-F BR4	22652	19743	21197.5
Scd6-MS2-F BR5	18732	19197	18964.5
Scd6-MS2-F BR6	15330	15679	15504.5
Scd6-MS2-F BR7	19028	17505	18266.5
Scd6-MS2-F BR8	13102	14295	13698.5
Scd6-MS2-F BR9	14257	13159	13708
Figure S5C		WT Strain (BY4741 Background)
lacZ protein levels (β-Galactosidase Activity)-Statistical analysis of ratios
Sample	BR1	BR2	BR3		Average	SD	SE	P value
Vector	53	71	55		59.6667	9.86577	5.696
MS2NPL3-F	58	61	37		52	13.0767	7.54983
Npl3-MS2-F	56	61	55		57.3333	3.21455	1.85592	0.530412
MS2SBP1-F	52	86	48		62	20.8806	12.0554
Sbp1-MS2-F	59	55	59		57.6667	2.3094	1.33333	0.73894
MS2-F	62	71	61		64.6667	5.50757	3.1798
Scd6-MS2-F	23	34	33		30	6.08276	3.51188	0.00185564
Figure S5D		BY4741 Background
lacZ protein levels (β-Galactosidase Activity)-Statistical analysis of ratios
			GAL1-lacZ reporter
Strain/Sample	TR1	TR2	TR Average		Strain/Sample	Average BR	SD	SE	P value
WT BR1	20468	17059	18763.5		WT	21193	1837.06	918.531
WT BR2	21760	20159	20959.5		dhh1Δ	10980.3	1127	504.009	1.72674e-05
WT BR3	24818	19116	21967
WT BR4	26133	20031	23082
dhh1Δ BR1	11457	10597	11027
dhh1Δ BR2	12169	12955	12562
dhh1Δ BR3	10968	10755	10861.5
dhh1Δ BR4	9189	9575	9382
dhh1Δ BR5	9818	12320	11069
Figure S5E		BY4741 Background
lacZ protein levels (β-Galactosidase Activity)-Statistical analysis of ratios
STRAIN	SAMPLE	BR1	BR2	BR3	BR4	BR5	BR6	BR7	BR8	Mean	Std Deviation	Std Error	Pvalue
	Vector	4315	5481.5	5127	4152	4343	6055			4912.25	766.13	312.771
WT	MS2-F	5335.5	5564.5	4543	4280	4452.5	5101.5	4129	5889.5	4911.94	649.872	229.765
	Scd6-MS2-F	2463.5	2334	1887	1982	2133	2692	2108	1892	2186.44	288.169	101.883	3.39409e-08
	Vector	1592	1508	1555.5	1711.5	1704	1873.5			1657.42	133.251	54.3994
dhh1Δ	MS2-F	1750	1576	1653.5	1401.5	1573.5	1763			1619.58	134.395	54.8667
	Scd6-MS2-F	756.5	1204.5	733	685	465.5				768.9	269.389	120.474	7.62906e-05
Figure S5F		BY4741 Background
STRAIN	SAMPLE	BR1	BR2	BR3	BR4	Mean	Std Deviation	Std Error	Pvalue
	Vector	0.838145	0.956847	1.17164		0.988877	0.169039	0.0975949
WT	MS2-F	1.28046	1.15936	0.961483	1.11987	1.1303	0.131658	0.076013
	Scd6-MS2-F	1.10701	1.04488	0.939523	1.02101	1.02811	0.0692923	0.0400059
	Vector	0.200267	0.191224	0.216134	0.217638	0.206316	0.0127664	0.00737067
dhh1Δ	MS2-F	0.180491	0.233797	0.210224	0.201195	0.206427	0.0220876	0.0127523
	Scd6-MS2-F	0.061782	0.100365	0.086369	0.071133	0.0799122	0.0169881	0.00980808	0.000100112
Figure S5G		dcp2Δ Strain (W303) Background)
lacZ mRNA levels normalized to actin mRNA (RT-qPCR)
Sample	BR1	BR2	BR3	BR4	BR5	BR6	BR7	BR8	BR9	Average	SD	SE
Vector	2.77022	2.69447	2.47942	2.58471	3.05252	3.07375				2.77585	0.243456	0.0993906
MS2(pSCD6)-F	2.69447	3.29436	3.22657	2.18859	2.32947	2.15846	3.50642	3.43426	3.11666	2.88325	0.545838	0.181946
